# Supplementary material for: Systematic Characterisation of Cellular Localisation and Expression Profiles of Proteins Containing MHC Ligands
Source: PLoS One. 2009 Oct 14;4(10):e7448. doi: 10.1371/journal.pone.0007448 (PMC2758592; doi:10.1371/journal.pone.0007448)
Supplement: Table S2 — Localisation analysis of proteins containing MHC class II ligands. The analysis was done using the Cytoscape plugin BINGO on proteins in the MHCII data set. The entire human protein set was used as background. GO-ID: The ID number of the GO cellular component term. p-value: p-value indicating the statistical significance of the difference between the fraction of proteins containing MHC class II ligands assigned to this GO term and the fraction of all proteins within the human protein set assigned to this GO term. corr p-value: The above p-value corrected for multiple testing by the Benjamini & Hochberg correction method. x: The number of MHC class II-containing proteins assigned to this GO term. nX: The number of proteins within the entire human protein set assigned to this GO term. N: The total number of MHC class II-containing proteins with assignments within the GO cellular component ontology. nN: The total number of proteins within the human protein set with assignments within the GO cellular component ontology. Description: Description of the GO term. (0.07 MB XLS) [file pone.0007448.s004.xls]

## Sheet: MHCII-containing proteins
GO-ID	p-value	corr p-value	x	nX	N	nN	Description	Proteins in test set
48770	1.0678e-15	1.2654e-13	16	83	185	16281	pigment granule	P07355|P40967|P02786|P51149|P14679|P11142|Q14344|P20339|Q15758|P08238|P08195|P62258|P07339|P04843|Q00610|P05023
42470	1.0678e-15	1.2654e-13	16	83	185	16281	melanosome	P07355|P40967|P02786|P51149|P14679|P11142|Q14344|P20339|Q15758|P08238|P08195|P62258|P07339|P04843|Q00610|P05023
5773	7.9107e-12	6.2494e-10	19	221	185	16281	vacuole	O75503|P10619|Q13571|P11717|P60520|Q99538|P51149|P14679|P17900|P01903|O00754|Q9UBR2|P10124|P07339|Q9GZQ8|Q9UHL4|P28067|P07602|P25774
31982	1.1973e-11	7.0941e-10	26	456	185	16281	vesicle	P07355|P40967|P04114|P01130|P14679|P11142|Q15758|P08195|Q9GZQ8|P04843|Q9UHL4|Q00610|P05023|Q9P0L0|P02786|P00451|P11717|P51149|P12259|O43752|Q14344|P20339|P08238|P62258|P07339|P04275
16023	1.9756e-11	9.3644e-10	23	359	185	16281	cytoplasmic membrane-bounded vesicle	P07355|P40967|P04114|P01130|P02786|P00451|P11717|P51149|P12259|P14679|O43752|P11142|Q14344|P20339|P08238|Q15758|P08195|P62258|P07339|P04843|P04275|Q00610|P05023
31988	2.6129e-11	1.0321e-09	23	364	185	16281	membrane-bounded vesicle	P07355|P40967|P04114|P01130|P02786|P00451|P11717|P51149|P12259|P14679|O43752|P11142|Q14344|P20339|P08238|Q15758|P08195|P62258|P07339|P04843|P04275|Q00610|P05023
5887	3.0729e-11	1.0404e-09	41	1145	185	16281	integral to plasma membrane	P08648|P01130|Q6UWB1|Q13571|P08581|P06734|P61073|P09326|Q16553|Q92673|P17900|P10586|Q15758|P11836|O43760|P26010|P05023|Q14003|P17927|P15260|P02786|P08575|P02748|P11717|P17181|O75487|P01889|P11230|P07202|P01903|P22460|P42702|P01906|P08908|P52799|P40189|P32248|P21817|Q10589|Q9UIQ6|P13612
31226	4.7295e-11	1.2886e-09	41	1161	185	16281	intrinsic to plasma membrane	P08648|P01130|Q6UWB1|Q13571|P08581|P06734|P61073|P09326|Q16553|Q92673|P17900|P10586|Q15758|P11836|O43760|P26010|P05023|Q14003|P17927|P15260|P02786|P08575|P02748|P11717|P17181|O75487|P01889|P11230|P07202|P01903|P22460|P42702|P01906|P08908|P52799|P40189|P32248|P21817|Q10589|Q9UIQ6|P13612
31410	4.8935e-11	1.2886e-09	25	448	185	16281	cytoplasmic vesicle	P07355|P40967|P04114|P01130|P14679|P11142|Q15758|P08195|Q9GZQ8|P04843|Q9UHL4|Q00610|P05023|P02786|P00451|P11717|P51149|P12259|O43752|Q14344|P20339|P08238|P62258|P04275|P07339
5886	7.6168e-11	1.8052e-09	75	3237	185	16281	plasma membrane	P07355|P08648|P40967|P04114|P01130|Q6UWB1|Q13571|P32926|P02686|P06733|P13591|P06734|P61073|P09326|Q92673|P17900|P61769|Q15758|P05121|P26010|P05023|P28067|Q14003|P15260|Q96FJ2|P02786|P08575|P02748|O75326|P00451|P17181|P11717|P61018|P01889|P11230|Q86W92|P12259|P25024|P01903|P17693|P22460|P42702|P01906|P04275|Q9UIQ6|P13612|P16870|P08581|P03992|Q16553|P19397|P10586|P08195|P11836|O43760|Q16790|Q00610|…
323	1.0731e-10	2.1193e-09	17	198	185	16281	lytic vacuole	O75503|P10619|Q13571|P11717|Q99538|P51149|P14679|P17900|P01903|O00754|Q9UBR2|P10124|P07339|Q9UHL4|P28067|P07602|P25774
5764	1.0731e-10	2.1193e-09	17	198	185	16281	lysosome	O75503|P10619|Q13571|P11717|Q99538|P51149|P14679|P17900|P01903|O00754|Q9UBR2|P10124|P07339|Q9UHL4|P28067|P07602|P25774
44459	4.2904e-10	7.8217e-09	50	1749	185	16281	plasma membrane part	P08648|P01130|Q6UWB1|Q13571|P32926|P02686|P61073|P06734|P09326|Q92673|P17900|P61769|Q15758|P26010|P05023|P28067|Q14003|P15260|P08575|P02786|P02748|P17181|P11717|P11230|P01889|P17693|P01903|P42702|P22460|P01906|P13612|Q9UIQ6|P08581|Q16553|P03992|P10586|P08195|O43760|P11836|Q00610|P17927|O75487|P07202|P08908|P52799|P40189|P32248|P00533|P21817|Q10589
44444	7.0852e-10	1.1994e-08	84	4036	185	16281	cytoplasmic part	P07355|Q96QK1|P24385|P40967|P04114|P01130|Q13571|P32926|P06733|P62277|Q07020|P14679|Q9H115|P17900|P61769|P11142|Q15758|P04843|P53396|Q9UHL4|P05023|P04844|P25774|P28067|Q9NRW1|Q05639|P68104|P10619|Q96FJ2|P69905|P02786|P78371|P00451|Q9UDX5|P11717|P09110|P12259|P54727|O95461|P01903|P22460|Q14344|P08238|P62258|O75131|P10124|P04275|P45880|P60520|Q99538|Q99832|P13535|Q15056|O00754|P08195|Q9UBR2|Q9P2B2|…
42611	1.0846e-06	1.7137e-05	7	48	185	16281	MHC protein complex	P17693|P01903|P61769|P01906|P01889|P03992|P28067
16020	6.5335e-06	9.6778e-05	109	6965	185	16281	membrane	Q96QK1|P04406|P40967|P04114|P01130|Q6UWB1|Q13571|P32926|P13591|P61073|Q92673|Q9H115|P61769|P17900|P26010|Q96DU3|P28067|O15127|P25774|Q14003|P15260|Q96FJ2|P08575|P02748|P00451|Q86W92|P01889|P12259|P01903|O95461|Q14344|P42702|P01906|Q8NC54|Q9HBE5|P45880|Q15165|P10586|Q9P2B2|P11836|Q16790|Q9GZQ8|Q00610|Q01628|O14828|Q9C0H2|P61224|Q8NCH0|O75503|O75976|O75487|Q8TDB8|P40189|P00533|P21817|P07602|P07355|…
5768	1.1801e-05	0.00016452	12	228	185	16281	endosome	Q96QK1|O43752|P61769|P20339|P04114|P14091|P01130|P02786|P11717|P51149|P00533|P28067
43234	1.653e-05	0.00021764	39	1711	185	16281	protein complex	P24385|P08648|Q71U36|P06733|P03992|P68371|Q86VP6|Q99832|P13535|Q96M86|P61769|P17900|Q15056|P26010|P04843|P53396|Q00610|P05023|P04844|P28067|Q14003|Q96T76|P68104|Q05639|Q96FJ2|P69905|P68036|P78371|P02748|P68363|P11230|P01889|P54727|P17693|P01903|P22460|P01906|P00387|P13612
5576	1.8169e-05	0.00022664	42	1914	185	16281	extracellular region	P02750|P07355|P40967|P01033|P04114|P16870|O00468|P15814|P14174|P06734|P05090|Q15165|P61769|P09228|P16035|Q969H8|P05121|P20366|P25774|P28799|P14543|P02786|P41273|P00451|O75487|P15907|P12259|P62937|P42702|O75629|P11226|O43405|P36222|O00584|P10124|P07339|P40189|P04275|P10147|P00533|P07602|Q9UIQ6
32991	7.24e-05	0.00085794	47	2375	185	16281	macromolecular complex	P24385|P08648|P04114|Q71U36|Q96A08|P06733|P62277|Q07020|P03992|P68371|Q99832|Q86VP6|P13535|Q96M86|Q8N257|P84243|P61769|P17900|Q15056|P26010|P04843|P53396|Q00610|P05023|P04844|P28067|P62805|Q14003|Q96T76|P68104|Q05639|P46783|Q96FJ2|P69905|P68036|P78371|P02748|P68363|P01889|P11230|P54727|P17693|P01903|P22460|P01906|P00387|P13612
42613	8.3026e-05	0.000937	4	21	185	16281	MHC class II protein complex	P01903|P01906|P03992|P28067
44445	9.5792e-05	0.0010319	8	126	185	16281	cytosolic part	P46783|P69905|P78371|P06733|P62277|Q07020|Q99832|P00387
5829	0.00013776	0.0014196	23	869	185	16281	cytosol	P68104|Q96QK1|P24385|P60174|P46783|Q96FJ2|P69905|P32926|P78371|P06733|P62277|Q07020|P60520|Q99832|P54727|P62937|P62988|Q15056|O75131|P53396|P14618|P55072|P00387
44421	0.00024214	0.0023911	20	729	185	16281	extracellular region part	P07355|P28799|P04114|P01033|P14543|P41273|O00468|P14174|O75487|P05090|P16035|P11226|O43405|P36222|P10124|P04275|P20366|P10147|P00533|P07602
30136	0.00038715	0.0036702	6	84	185	16281	clathrin-coated vesicle	O43752|P04114|P01130|P04275|P11717|Q00610
5737	0.000485	0.004421	97	6548	185	16281	cytoplasm	Q96QK1|P24385|P04406|P40967|P04114|P01130|Q13571|P32926|P61073|Q9H115|P61769|P17900|P11142|P53396|Q9UHL4|Q9UHD9|P28067|P25774|P68104|Q05639|P10619|P21580|Q96FJ2|P00451|Q9UDX5|P12259|P01903|O95461|Q14344|P08238|P00558|P62258|P10124|O75131|P45880|Q9BY32|Q99538|Q99832|O00754|Q9UBR2|Q969H8|Q9P2B2|O75083|Q9GZQ8|P11021|Q00610|P55072|P61224|Q8NCH0|O75503|P60174|P62988|P63261|P68133|P14618|P00533|P07602|…
5832	0.00075906	0.0066628	2	4	185	16281	chaperonin-containing T-complex	P78371|Q99832
5774	0.0011953	0.010117	5	70	185	16281	vacuolar membrane	O75503|Q13571|P11717|P60520|P28067
30669	0.0012556	0.010262	2	5	185	16281	clathrin-coated endocytic vesicle membrane	P04114|P01130
5909	0.0013231	0.010453	6	106	185	16281	coated vesicle	O43752|P04114|P01130|P04275|P11717|Q00610
16021	0.0013736	0.010501	79	5211	185	16281	integral to membrane	P08648|P40967|P01130|Q6UWB1|Q13571|P32926|P13591|P06734|P61073|P09326|Q92673|P14679|P17900|Q15758|P26010|P04843|Q96DU3|P05023|P04844|P28067|O15127|Q14003|P15260|P02786|P08575|P02748|P17181|P11717|P11230|P01889|P25024|O95461|P01903|P17693|P22460|P42702|P01906|Q6ZNA5|Q8NC54|Q9UIQ6|P13612|Q9HBE5|P08581|P45880|P03992|Q16553|P19397|P10586|P08195|P11836|Q9P2B2|O43760|Q16790|Q5T292|O14828|Q01628|Q9BQT9|…
44437	0.0015339	0.011167	5	74	185	16281	vacuolar part	O75503|Q13571|P11717|P60520|P28067
31224	0.0015549	0.011167	80	5314	185	16281	intrinsic to membrane	P08648|P40967|P01130|Q6UWB1|Q13571|P32926|P13591|P06734|P61073|P09326|Q92673|P14679|P17900|Q15758|P26010|P04843|Q96DU3|P05023|P04844|P28067|O15127|Q14003|P15260|P02786|P08575|P02748|O75326|P17181|P11717|P01889|P11230|P25024|O95461|P01903|P17693|P22460|P42702|P01906|Q6ZNA5|Q8NC54|Q9UIQ6|P13612|Q9HBE5|P08581|P45880|P03992|Q16553|P19397|P10586|P08195|P11836|Q9P2B2|O43760|Q16790|Q5T292|O14828|Q01628|…
45334	0.0018694	0.012658	2	6	185	16281	clathrin-coated endocytic vesicle	P04114|P01130
5853	0.0018694	0.012658	2	6	185	16281	eukaryotic translation elongation factor 1 complex	Q05639|P68104
5794	0.0019583	0.012892	17	680	185	16281	Golgi apparatus	Q8NCH0|O75503|P11717|P60520|P15907|P14679|Q9H115|P61769|O43752|O95461|P22460|Q9P2B2|P10124|Q00610|Q9BQT9|Q9NRW1|Q10589
30665	0.0024507	0.015698	3	24	185	16281	clathrin coated vesicle membrane	P04114|P01130|Q00610
5604	0.0026591	0.016584	4	51	185	16281	basement membrane	P07355|P16035|P14543|O00468
30139	0.0027618	0.016783	3	25	185	16281	endocytic vesicle	P20339|P04114|P01130
31225	0.0034287	0.019039	6	128	185	16281	anchored to membrane	O75326|P13591|O75487|P09326|Q16553|Q10589
30666	0.0034376	0.019039	2	8	185	16281	endocytic vesicle membrane	P04114|P01130
8250	0.0034376	0.019039	2	8	185	16281	oligosaccharyl transferase complex	P04843|P04844
42612	0.0034543	0.019039	3	27	185	16281	MHC class I protein complex	P17693|P61769|P01889
8305	0.0038368	0.020666	3	28	185	16281	integrin complex	P08648|P26010|P13612
5765	0.0039874	0.021	4	57	185	16281	lysosomal membrane	O75503|Q13571|P11717|P28067
44425	0.0042013	0.021646	85	5909	185	16281	membrane part	P08648|P40967|P01130|Q6UWB1|Q13571|P32926|P02686|P13591|P06734|P61073|P09326|Q92673|P14679|P17900|P61769|Q15758|P26010|P04843|Q96DU3|P05023|P04844|P28067|O15127|Q14003|P15260|P02786|P08575|P02748|O75326|P11717|P17181|P01889|P11230|P25024|O95461|P01903|P17693|P22460|P42702|P01906|Q6ZNA5|Q8NC54|Q9UIQ6|P13612|Q9HBE5|P08581|P45880|P03992|Q16553|P19397|P10586|P08195|P11836|Q9P2B2|O43760|Q16790|Q5T292|…
5578	0.00562	0.028339	9	287	185	16281	proteinaceous extracellular matrix	P07355|P16035|P01033|P14543|O43405|P36222|O00468|P04275|O75487
31012	0.0065481	0.031935	9	294	185	16281	extracellular matrix	P07355|P16035|P01033|P14543|O43405|P36222|O00468|P04275|O75487
5776	0.0066027	0.031935	2	11	185	16281	autophagic vacuole	Q9GZQ8|P60520
5615	0.0072058	0.034156	12	467	185	16281	extracellular space	P28799|P04114|P11226|P36222|P41273|P10124|P14174|P20366|P10147|P00533|P05090|P07602
44433	0.0076081	0.035355	6	151	185	16281	cytoplasmic vesicle part	P04114|P01130|P00451|Q00610|P12259|P14679
5833	0.0078643	0.035636	2	12	185	16281	hemoglobin complex	P69905|P00387
44431	0.0079692	0.035636	11	415	185	16281	Golgi apparatus part	Q8NCH0|O95461|O43752|P61769|P11717|Q00610|P60520|P15907|Q9BQT9|P14679|Q9NRW1
10008	0.010439	0.045818	5	116	185	16281	endosome membrane	P61769|P20339|P04114|P01130|P28067
44440	0.010808	0.046572	5	117	185	16281	endosomal part	P61769|P20339|P04114|P01130|P28067
33093	0.011363	0.047689	1	1	185	16281	Weibel-Palade body	P04275
786	0.01147	0.047689	4	77	185	16281	nucleosome	Q8N257|P84243|Q96A08|P62805
30662	0.011974	0.048142	3	42	185	16281	coated vesicle membrane	P04114|P01130|Q00610
48471	0.011985	0.048142	4	78	185	16281	perinuclear region of cytoplasm	O75503|O43752|P02786|P14679
31091	0.013588	0.052912	3	44	185	16281	platelet alpha granule	P00451|P04275|P12259
43235	0.013619	0.052912	4	81	185	16281	receptor complex	P08648|P26010|P11230|P13612
44420	0.014783	0.056509	4	83	185	16281	extracellular matrix part	P07355|P16035|P14543|O00468
32993	0.019345	0.072772	4	90	185	16281	protein-DNA complex	Q8N257|P84243|Q96A08|P62805
45179	0.022597	0.077617	1	2	185	16281	apical cortex	P17900
5889	0.022597	0.077617	1	2	185	16281	hydrogen:potassium-exchanging ATPase complex	P17900
9346	0.022597	0.077617	1	2	185	16281	citrate lyase complex	P53396
43209	0.022597	0.077617	1	2	185	16281	myelin sheath	P02686
31904	0.022597	0.077617	1	2	185	16281	endosome lumen	P04114
42629	0.022597	0.077617	1	2	185	16281	mast cell granule	P10124
5798	0.023442	0.078482	3	54	185	16281	Golgi-associated vesicle	P11717|Q00610|P14679
139	0.023511	0.078482	9	364	185	16281	Golgi membrane	Q8NCH0|O95461|O43752|P61769|Q00610|P60520|P15907|Q9BQT9|Q9NRW1
31901	0.025556	0.084122	2	22	185	16281	early endosome membrane	P61769|P20339
30140	0.027784	0.090202	2	23	185	16281	trans-Golgi network transport vesicle	P11717|Q00610
12505	0.028572	0.091507	20	1115	185	16281	endomembrane system	Q8NCH0|Q9P0L0|P04114|P01130|P11717|P60520|P15907|P14679|P61769|O43752|O95461|P60468|Q9P2B2|P04843|Q9GZQ8|Q00610|Q9BQT9|P04844|Q9NRW1|P00387
5769	0.029493	0.093197	3	59	185	16281	early endosome	O43752|P61769|P20339
1740	0.033705	0.10111	1	3	185	16281	Barr body	P84243
805	0.033705	0.10111	1	3	185	16281	X chromosome	P84243
5653	0.033705	0.10111	1	3	185	16281	nuclear envelope lumen	P11717
421	0.033705	0.10111	1	3	185	16281	autophagic vacuole membrane	P60520
30017	0.03487	0.1033	3	63	185	16281	sarcomere	P68133|P21817|P13535
30016	0.042253	0.12363	3	68	185	16281	myofibril	P68133|P21817|P13535
30659	0.043331	0.12514	4	116	185	16281	cytoplasmic vesicle membrane	P04114|P01130|Q00610|P14679
15	0.044687	0.12514	1	4	185	16281	phosphopyruvate hydratase complex	P06733
5775	0.044687	0.12514	1	4	185	16281	vacuolar lumen	O75503
31252	0.045409	0.12514	3	70	185	16281	leading edge	P20339|P08648|P61073
5830	0.045409	0.12514	3	70	185	16281	cytosolic ribosome	P46783|P62277|Q07020
44449	0.04703	0.12812	3	71	185	16281	contractile fiber part	P68133|P21817|P13535
12506	0.050494	0.13576	4	122	185	16281	vesicle membrane	P04114|P01130|Q00610|P14679
30873	0.050983	0.13576	2	32	185	16281	cytosolic small ribosomal subunit	P46783|P62277
43292	0.05206	0.13709	3	74	185	16281	contractile fiber	P68133|P21817|P13535
5783	0.052674	0.13718	15	833	185	16281	endoplasmic reticulum	O75503|P10619|P04114|Q9H115|P60468|Q9UBR2|Q9P2B2|P04275|P04843|P11021|P55072|Q9BQT9|P21817|P04844|P00387
31093	0.053877	0.13879	2	33	185	16281	platelet alpha granule lumen	P00451|P12259
1739	0.055545	0.14004	1	5	185	16281	sex chromatin	P84243
803	0.055545	0.14004	1	5	185	16281	sex chromosome	P84243
30141	0.059154	0.14619	3	78	185	16281	secretory granule	P00451|P04275|P12259
60205	0.059833	0.14619	2	35	185	16281	cytoplasmic membrane-bounded vesicle lumen	P00451|P12259
31983	0.059833	0.14619	2	35	185	16281	vesicle lumen	P00451|P12259
31090	0.060897	0.14727	24	1518	185	16281	organelle membrane	O75503|Q8NCH0|P04114|P01130|Q13571|P45880|P11717|P60520|P15907|P14679|P61769|O43752|O95461|P20339|P60468|Q9P2B2|P04843|Q9GZQ8|Q00610|Q9BQT9|P04844|P28067|Q9NRW1|P00387
5905	0.062893	0.14906	2	36	185	16281	coated pit	P01130|Q00610
30286	0.062893	0.14906	2	36	185	16281	dynein complex	Q96FJ2|Q96M86
45009	0.06628	0.15251	1	6	185	16281	chitosome	P14679
33162	0.06628	0.15251	1	6	185	16281	melanosome membrane	P14679
5675	0.06628	0.15251	1	6	185	16281	holo TFIIH complex	Q96T76
9898	0.076894	0.17356	1	7	185	16281	internal side of plasma membrane	P17900
5579	0.076894	0.17356	1	7	185	16281	membrane attack complex	P02748
30173	0.078938	0.17484	2	41	185	16281	integral to Golgi membrane	O95461|P15907
1726	0.078938	0.17484	2	41	185	16281	ruffle	P20339|P08648
30132	0.087387	0.18828	1	8	185	16281	clathrin coat of coated pit	Q00610
5890	0.087387	0.18828	1	8	185	16281	sodium:potassium-exchanging ATPase complex	P05023
307	0.087387	0.18828	1	8	185	16281	cyclin-dependent protein kinase holoenzyme complex	P24385
16281	0.097762	0.20687	1	9	185	16281	eukaryotic translation initiation factor 4F complex	Q15056
5790	0.097762	0.20687	1	9	185	16281	smooth endoplasmic reticulum	P21817
16323	0.10074	0.21129	3	98	185	16281	basolateral plasma membrane	P08575|P08581|P00533
30867	0.10802	0.22457	1	10	185	16281	rough endoplasmic reticulum membrane	P04843
5624	0.11176	0.23033	10	566	185	16281	membrane fraction	P28907|P08648|O75976|P04114|Q15758|P08581|P60520|P01889|P05023|P55072
30133	0.11419	0.23131	2	51	185	16281	transport vesicle	P11717|Q00610
31228	0.11419	0.23131	2	51	185	16281	intrinsic to Golgi membrane	O95461|P15907
42627	0.11816	0.23733	1	11	185	16281	chylomicron	P04114
5770	0.12166	0.2423	2	53	185	16281	late endosome	P51149|P28067
5626	0.12538	0.24763	10	580	185	16281	insoluble fraction	P28907|P08648|O75976|P04114|Q15758|P08581|P60520|P01889|P05023|P55072
5874	0.12683	0.24843	5	233	185	16281	microtubule	Q96FJ2|Q71U36|P68363|Q9GZQ8|P68371
9929	0.13471	0.25372	4	173	185	16281	cell surface	P16035|P11142|P08195|P13612
30130	0.1381	0.25372	1	13	185	16281	clathrin coat of trans-Golgi network vesicle	Q00610
5892	0.1381	0.25372	1	13	185	16281	nicotinic acetylcholine-gated receptor-channel complex	P11230
5605	0.1381	0.25372	1	13	185	16281	basal lamina	O00468
1725	0.1381	0.25372	1	13	185	16281	stress fiber	P68133
5720	0.1381	0.25372	1	13	185	16281	nuclear heterochromatin	P84243
32432	0.1381	0.25372	1	13	185	16281	actin filament bundle	P68133
5865	0.1381	0.25372	1	13	185	16281	striated muscle thin filament	P68133
45121	0.14082	0.25672	2	58	185	16281	membrane raft	P20339|P09326
267	0.14597	0.26408	12	749	185	16281	cell fraction	P07355|P28907|P08648|O75976|P04114|Q15758|P08581|P60520|P10147|P01889|P05023|P55072
12510	0.1479	0.26555	1	14	185	16281	trans-Golgi network transport vesicle membrane	Q00610
16459	0.1526	0.27193	2	61	185	16281	myosin complex	Q96FJ2|P13535
34358	0.15759	0.27472	1	15	185	16281	plasma lipoprotein particle	P04114
32994	0.15759	0.27472	1	15	185	16281	protein-lipid complex	P04114
5717	0.15764	0.27472	4	184	185	16281	chromatin	Q8N257|P84243|Q96A08|P62805
5791	0.16718	0.2892	1	16	185	16281	rough endoplasmic reticulum	P04843
15935	0.17264	0.29649	2	66	185	16281	small ribosomal subunit	P46783|P62277
30125	0.17665	0.29904	1	17	185	16281	clathrin vesicle coat	Q00610
9925	0.17665	0.29904	1	17	185	16281	basal plasma membrane	P08581
5938	0.18077	0.30385	2	68	185	16281	cell cortex	P17900|P21817
45178	0.18601	0.30465	1	18	185	16281	basal part of cell	P08581
5863	0.18601	0.30465	1	18	185	16281	striated muscle thick filament	P13535
32982	0.18601	0.30465	1	18	185	16281	myosin filament	P13535
33279	0.18701	0.30465	3	131	185	16281	ribosomal subunit	P46783|P62277|Q07020
151	0.18896	0.30465	2	70	185	16281	ubiquitin ligase complex	P68036|Q86VP6
5788	0.18896	0.30465	2	70	185	16281	endoplasmic reticulum lumen	P04114|P11021
792	0.20443	0.32736	1	20	185	16281	heterochromatin	P84243
30658	0.21348	0.33956	1	21	185	16281	transport vesicle membrane	Q00610
5741	0.22216	0.34681	2	78	185	16281	mitochondrial outer membrane	P45880|P00387
790	0.22243	0.34681	1	22	185	16281	nuclear chromatin	P84243
30426	0.22243	0.34681	1	22	185	16281	growth cone	P61073
134	0.23128	0.35363	1	23	185	16281	site of polarized growth	P61073
31674	0.23128	0.35363	1	23	185	16281	I band	P21817
5884	0.23128	0.35363	1	23	185	16281	actin filament	P68133
16460	0.24867	0.37301	1	25	185	16281	myosin II complex	P13535
5859	0.24867	0.37301	1	25	185	16281	muscle myosin complex	P13535
5802	0.24867	0.37301	1	25	185	16281	trans-Golgi network	O43752
8076	0.25999	0.38753	2	87	185	16281	voltage-gated potassium channel complex	P22460|Q14003
31968	0.28527	0.42256	2	93	185	16281	organelle outer membrane	P45880|P00387
5925	0.29047	0.42758	1	30	185	16281	focal adhesion	P08575
19867	0.29369	0.42965	2	95	185	16281	outer membrane	P45880|P00387
19818	0.30209	0.43655	2	97	185	16281	peroxisome	P09110|Q9UJ83
42579	0.30209	0.43655	2	97	185	16281	microbody	P09110|Q9UJ83
31970	0.30653	0.43875	1	32	185	16281	organelle envelope lumen	P11717
15630	0.30731	0.43875	6	402	185	16281	microtubule cytoskeleton	Q96FJ2|Q71U36|P68363|Q9GZQ8|P68371|Q96M86
45177	0.31466	0.44251	2	100	185	16281	apical part of cell	P17900|P08195
44464	0.31633	0.44251	171	14834	185	16281	cell part	Q96QK1|P24385|P04406|P40967|P04114|P01130|Q6UWB1|Q71U36|Q13571|P32926|P13591|P61073|Q92673|Q9H115|P61769|P17900|P11142|P26010|P53396|Q9UHL4|Q9UHD9|Q96DU3|P28067|O15127|P25774|Q14003|Q05639|P68104|P15260|P10619|Q96FJ2|P21580|P68036|P08575|P02748|P00451|Q9UDX5|P01889|Q86W92|P12259|O95461|P01903|P42702|Q14344|P08238|P01906|P00558|P62258|O75131|P10124|Q8NC54|Q9HBE5|P45880|Q9BY32|Q99538|Q99832|Q15165|…
5623	0.31736	0.44251	171	14835	185	16281	cell	Q96QK1|P24385|P04406|P40967|P04114|P01130|Q6UWB1|Q71U36|Q13571|P32926|P13591|P61073|Q92673|Q9H115|P61769|P17900|P11142|P26010|P53396|Q9UHL4|Q9UHD9|Q96DU3|P28067|O15127|P25774|Q14003|Q05639|P68104|P15260|P10619|Q96FJ2|P21580|P68036|P08575|P02748|P00451|Q9UDX5|P01889|Q86W92|P12259|O95461|P01903|P42702|Q14344|P08238|P01906|P00558|P62258|O75131|P10124|Q8NC54|Q9HBE5|P45880|Q9BY32|Q99538|Q99832|Q15165|…
30660	0.32223	0.44251	1	34	185	16281	Golgi-associated vesicle membrane	Q00610
5924	0.32223	0.44251	1	34	185	16281	cell-substrate adherens junction	P08575
31902	0.32223	0.44251	1	34	185	16281	late endosome membrane	P28067
31301	0.32301	0.44251	2	102	185	16281	integral to organelle membrane	O95461|P15907
30120	0.32995	0.44684	1	35	185	16281	vesicle coat	Q00610
19861	0.32995	0.44684	1	35	185	16281	flagellum	P08581
30498	0.33758	0.45201	1	36	185	16281	cytosolic large ribosomal subunit	Q07020
30055	0.33758	0.45201	1	36	185	16281	cell-substrate junction	P08575
44432	0.34244	0.45594	8	582	185	16281	endoplasmic reticulum part	P04114|P60468|Q9P2B2|P04843|P11021|Q9BQT9|P04844|P00387
30118	0.34512	0.45679	1	37	185	16281	clathrin coat	Q00610
44446	0.34693	0.45679	45	3726	185	16281	intracellular organelle part	P24385|P04114|P01130|Q71U36|Q13571|Q96A08|P45880|P62277|Q07020|P60520|P14679|P68371|P13535|Q96M86|Q8N257|P84243|P61769|Q9P2B2|P04843|Q9GZQ8|Q00610|P11021|Q9BQT9|P04844|P28067|Q9NRW1|P62805|Q96T76|O75503|Q8NCH0|P46783|Q96FJ2|P00451|P68363|P11717|P15907|P12259|P54727|P62988|O43752|O95461|P20339|P60468|P68133|P00387
44422	0.35439	0.46404	45	3736	185	16281	organelle part	P24385|P04114|P01130|Q71U36|Q13571|Q96A08|P45880|P62277|Q07020|P60520|P14679|P68371|P13535|Q96M86|Q8N257|P84243|P61769|Q9P2B2|P04843|Q9GZQ8|Q00610|P11021|Q9BQT9|P04844|P28067|Q9NRW1|P62805|Q96T76|O75503|Q8NCH0|P46783|Q96FJ2|P00451|P68363|P11717|P15907|P12259|P54727|P62988|O43752|O95461|P20339|P60468|P68133|P00387
31300	0.37249	0.48506	2	114	185	16281	intrinsic to organelle membrane	O95461|P15907
19717	0.38862	0.50063	1	43	185	16281	synaptosome	P08648
5875	0.38868	0.50063	2	118	185	16281	microtubule associated complex	Q96FJ2|Q96M86
5793	0.39559	0.50678	1	44	185	16281	ER-Golgi intermediate compartment	Q969H8
44448	0.42267	0.53568	1	48	185	16281	cell cortex part	P17900
5912	0.42267	0.53568	1	48	185	16281	adherens junction	P08575
15629	0.4429	0.55833	3	215	185	16281	actin cytoskeleton	Q96FJ2|P68133|P13535
30117	0.50262	0.62695	1	61	185	16281	membrane coat	Q00610
48475	0.50262	0.62695	1	61	185	16281	coated membrane	Q00610
44427	0.50665	0.62867	4	325	185	16281	chromosomal part	Q8N257|P84243|Q96A08|P62805
44454	0.5139	0.63435	1	63	185	16281	nuclear chromosome part	P84243
15934	0.53571	0.65784	1	67	185	16281	large ribosomal subunit	Q07020
5789	0.539	0.65836	6	518	185	16281	endoplasmic reticulum membrane	P60468|Q9P2B2|P04843|Q9BQT9|P04844|P00387
5792	0.54169	0.65836	2	159	185	16281	microsome	P04114|P55072
42598	0.55848	0.6753	2	164	185	16281	vesicular fraction	P04114|P55072
44430	0.5638	0.67658	8	712	185	16281	cytoskeletal part	Q96FJ2|Q71U36|P68363|Q9GZQ8|P68133|P68371|P13535|Q96M86
42175	0.56524	0.67658	6	532	185	16281	nuclear envelope-endoplasmic reticulum network	P60468|Q9P2B2|P04843|Q9BQT9|P04844|P00387
46930	0.58128	0.69227	1	76	185	16281	pore complex	P02748
42995	0.59412	0.70403	4	363	185	16281	cell projection	P20339|P08648|P08581|Q16790
16324	0.60916	0.71826	1	82	185	16281	apical plasma membrane	P08195
16591	0.6224	0.73024	1	85	185	16281	DNA-directed RNA polymerase II, holoenzyme	Q96T76
5694	0.63429	0.74052	4	382	185	16281	chromosome	Q8N257|P84243|Q96A08|P62805
5625	0.6527	0.75789	2	195	185	16281	soluble fraction	P07355|P10147
228	0.65556	0.75789	1	93	185	16281	nuclear chromosome	P84243
45211	0.73865	0.8498	1	117	185	16281	postsynaptic membrane	P11230
43233	0.75911	0.86056	11	1144	185	16281	organelle lumen	Q96T76|P54727|O75503|P24385|P62988|P04114|P00451|P11717|P11021|P12259|P62805
31974	0.75911	0.86056	11	1144	185	16281	membrane-enclosed lumen	Q96T76|P54727|O75503|P24385|P62988|P04114|P00451|P11717|P11021|P12259|P62805
5840	0.75995	0.86056	3	348	185	16281	ribosome	P46783|P62277|Q07020
43226	0.76443	0.86056	91	8393	185	16281	organelle	P07355|Q96QK1|P24385|P40967|P04114|Q71U36|P01130|Q13571|Q96A08|P06733|P62277|Q07020|P14679|P68371|Q9H115|Q96M86|P17900|P61769|P11142|Q15758|P04843|Q9UHD9|Q9UHL4|P05023|P04844|P25774|P28067|Q9NRW1|Q05639|P10619|Q96FJ2|P21580|P02786|O43567|P00451|Q9UDX5|P68363|P11717|P09110|P12259|P54727|O95461|P01903|P22460|Q14344|P08238|P62258|P10124|P04275|P45880|P60520|Q99538|Q86VP6|P13535|Q8N257|P84243|O00754|…
44456	0.77238	0.86056	1	129	185	16281	synapse part	P11230
43231	0.7724	0.86056	78	7263	185	16281	intracellular membrane-bounded organelle	P07355|Q96QK1|P24385|P40967|P04114|P01130|Q13571|Q96A08|P06733|P14679|Q9H115|P17900|P61769|P11142|Q15758|P04843|Q9UHL4|Q9UHD9|P05023|P04844|P28067|Q9NRW1|P25774|Q05639|P10619|P21580|P02786|O43567|P00451|Q9UDX5|P11717|P09110|P12259|P54727|P01903|O95461|P22460|Q14344|P08238|P62258|P10124|P04275|P45880|P60520|Q99538|Q86VP6|Q8N257|P84243|O00754|P08195|Q9UBR2|Q9P2B2|Q16790|Q9GZQ8|Q00610|P11021|Q9BQT9|…
43227	0.77342	0.86056	78	7265	185	16281	membrane-bounded organelle	P07355|Q96QK1|P24385|P40967|P04114|P01130|Q13571|Q96A08|P06733|P14679|Q9H115|P17900|P61769|P11142|Q15758|P04843|Q9UHL4|Q9UHD9|P05023|P04844|P28067|Q9NRW1|P25774|Q05639|P10619|P21580|P02786|O43567|P00451|Q9UDX5|P11717|P09110|P12259|P54727|P01903|O95461|P22460|Q14344|P08238|P62258|P10124|P04275|P45880|P60520|Q99538|Q86VP6|Q8N257|P84243|O00754|P08195|Q9UBR2|Q9P2B2|Q16790|Q9GZQ8|Q00610|P11021|Q9BQT9|…
5667	0.78263	0.86674	1	133	185	16281	transcription factor complex	Q96T76
44424	0.79834	0.88003	110	10118	185	16281	intracellular part	Q96QK1|P24385|P04406|P40967|P04114|P01130|Q71U36|Q13571|P32926|P61073|Q9H115|P61769|P17900|P11142|P53396|Q9UHL4|Q9UHD9|P28067|P25774|P68104|Q05639|P10619|P21580|Q96FJ2|P68036|P00451|Q9UDX5|P12259|P01903|O95461|Q14344|P08238|P00558|P62258|P10124|O75131|P45880|Q9BY32|Q99538|Q99832|P84243|O00754|Q9UBR2|Q969H8|Q9P2B2|O75083|Q16790|Q9GZQ8|P11021|Q00610|P55072|P61224|Q8NCH0|O75503|P60174|O75976|P62988|…
43229	0.80558	0.8839	90	8389	185	16281	intracellular organelle	P07355|Q96QK1|P24385|P40967|P04114|P01130|Q71U36|Q13571|Q96A08|P06733|P62277|Q07020|P14679|P68371|Q9H115|Q96M86|P17900|P61769|P11142|Q15758|P04843|Q9UHD9|Q9UHL4|P05023|P04844|P25774|P28067|Q9NRW1|Q05639|P10619|Q96FJ2|P21580|P02786|O43567|P00451|Q9UDX5|P68363|P11717|P09110|P12259|P54727|O95461|P01903|P22460|Q14344|P08238|P62258|P10124|P04275|P45880|P60520|Q99538|Q86VP6|P13535|Q8N257|P84243|O00754|…
5856	0.81457	0.88964	10	1106	185	16281	cytoskeleton	Q96FJ2|Q71U36|P63261|O75083|P68363|Q9GZQ8|P68133|P68371|P13535|Q96M86
30054	0.86621	0.93843	3	426	185	16281	cell junction	P08575|P32926|P11230
5654	0.8704	0.93843	5	655	185	16281	nucleoplasm	Q96T76|P54727|P24385|P62988|P62805
5622	0.8734	0.93843	114	10637	185	16281	intracellular	Q96QK1|P24385|P04406|P40967|P04114|P01130|Q71U36|Q13571|P32926|P61073|Q9H115|P61769|P17900|P11142|P53396|Q9UHL4|Q9UHD9|P28067|P25774|P68104|Q05639|P10619|P21580|Q96FJ2|P68036|P00451|Q9UDX5|P12259|P01903|O95461|Q14344|P08238|P00558|P62258|P10124|O75131|P45880|Q9BY32|Q99538|Q99832|P84243|O00754|Q9UBR2|Q969H8|Q9P2B2|O75083|Q16790|Q9GZQ8|P11021|Q00610|P55072|P61224|Q8NCH0|O75503|P60174|O75976|P62988|…
5635	0.87508	0.93843	1	181	185	16281	nuclear envelope	P11717
43228	0.89638	0.95265	17	1930	185	16281	non-membrane-bounded organelle	P46783|Q96FJ2|Q71U36|Q96A08|P68363|Q07020|P62277|P68371|P13535|Q96M86|Q8N257|P84243|O75083|P63261|P68133|Q9GZQ8|P62805
43232	0.89638	0.95265	17	1930	185	16281	intracellular non-membrane-bounded organelle	P46783|Q96FJ2|Q71U36|Q96A08|P68363|Q07020|P62277|P68371|P13535|Q96M86|Q8N257|P84243|O75083|P63261|P68133|Q9GZQ8|P62805
31966	0.92571	0.97943	2	370	185	16281	mitochondrial membrane	P45880|P00387
45202	0.92997	0.97957	1	231	185	16281	synapse	P11230
5740	0.93678	0.98237	2	387	185	16281	mitochondrial envelope	P45880|P00387
31981	0.95428	0.99081	5	804	185	16281	nuclear lumen	Q96T76|P54727|P24385|P62988|P62805
31975	0.95737	0.99081	3	564	185	16281	envelope	P45880|P11717|P00387
31967	0.95737	0.99081	3	564	185	16281	organelle envelope	P45880|P11717|P00387
30529	0.96575	0.99514	3	589	185	16281	ribonucleoprotein complex	P46783|P62277|Q07020
44428	0.97767	1	7	1140	185	16281	nuclear part	Q96T76|P54727|P84243|P24385|P62988|P11717|P62805
5739	0.97992	1	5	911	185	16281	mitochondrion	P17900|P45880|Q9UDX5|P07339|P00387
44429	0.98632	1	2	542	185	16281	mitochondrial part	P45880|P00387
44451	0.98876	1	1	388	185	16281	nucleoplasm part	Q96T76
5634	1	1	20	4691	185	16281	nucleus	Q96T76|Q05639|P24385|P21580|O75976|Q96A08|O43567|P06733|P11717|Q86VP6|Q8N257|P54727|P84243|P62937|P62988|Q16790|Q9UHD9|P00533|P55072|P62805
