# Supplementary material for: Systematic Characterisation of Cellular Localisation and Expression Profiles of Proteins Containing MHC Ligands
Source: PLoS One. 2009 Oct 14;4(10):e7448. doi: 10.1371/journal.pone.0007448 (PMC2758592; doi:10.1371/journal.pone.0007448)
Supplement: Table S3 — mRNA expression levels of individual proteins. mRNA expression levels are taken from the GNF gene expression database. UniProtKB Acc: UniProtKB ACC number for the protein. Affy ID: Affymetrix ID for probes mapping to the protein. Expression value: Median expression value of all probes mapping to the protein. MHCI: A “1” in this column indicates that this protein is known to contain an MHC class I ligand, while “0” indicates that this protein is not known to contain an MHC class I ligand. MHCII: A “1” in this column indicates that this protein is known to contain an MHC class II ligand, while “0” indicates that this protein is not known to contain an MHC class II ligand. (1.54 MB XLS) [file pone.0007448.s005.xls]

## Sheet: Sheet1
UniProtKB Acc	Affy ID	Expression value	MHCI	MHCII
Q9Y6Y9	206584_at	4.80541	0	0
Q9Y6Y8	209175_at,209176_at,216392_s_at	5.63068	0	0
Q9Y6X9	203956_at,216863_s_at	6.1858	0	0
Q9Y6X8	203556_at	6.70554	0	0
Q9Y6X6	215119_at	6.7302	0	0
Q9Y6X1	200969_at,200970_s_at,200971_s_at	7.22623	0	0
Q9Y6R7	203240_at	6.91919	0	0
Q9Y6R6	214899_at,215570_s_at	4.36943	0	0
Q9Y6Q1	202965_s_at,202966_at	4.84467	0	0
Q9Y6N8	220115_s_at	5.46645	0	0
Q9Y6N3	220810_at	3.99811	0	0
Q9Y6M7	207604_s_at,209884_s_at,210286_s_at	4.31624	0	0
Q9Y6M4	220768_s_at	5.82718	0	0
Q9Y6M0	220051_at	5.35271	0	0
Q9Y6L7	208027_s_at,215008_at,215843_s_at	4.53304	0	0
Q9Y6K0	219375_at	6.52269	0	0
Q9Y6J9	213209_at,213210_at,213211_s_at,213961_s_at	5.68029	0	0
Q9Y6J3	220263_at	5.41126	0	0
Q9Y6I3	221141_x_at	7.28285	0	0
Q9Y6H8	208590_x_at	5.84228	0	0
Q9Y6G5	218439_s_at	5.85166	0	0
Q9Y6G1	218477_at	6.27679	1	0
Q9Y6E7	220047_at,222248_s_at	5.28179	0	0
Q9Y6A9	217927_at	8.61607	0	0
Q9Y6A4	217957_at	6.58953	0	0
Q9Y698	214495_at	6.26488	0	0
Q9Y693	218656_s_at	5.72035	0	0
Q9Y691	221097_s_at	7.08203	0	0
Q9Y664	220160_s_at	6.16629	0	0
Q9Y663	219985_at	4.34878	0	0
Q9Y662	221062_at	5.40469	0	0
Q9Y657	217813_s_at	5.30717	1	0
Q9Y644	212968_at	7.06103	0	0
Q9Y623	208148_at	5.07002	0	0
Q9Y616	220034_at	5.00572	0	0
Q9Y615	220501_at	6.92316	0	0
Q9Y614	220498_at	5.59658	0	0
Q9Y608	218364_at,220610_s_at	6.25037	0	0
Q9Y606	218670_at	5.89773	0	0
Q9Y5Z9	219131_at	5.32342	0	0
Q9Y5Z6	220829_s_at	5.09751	0	0
Q9Y5Y9	208578_at	6.70925	0	0
Q9Y5Y7	219059_s_at,220037_s_at	5.66087	0	0
Q9Y5W9	220140_s_at,53912_at	6.29145	0	0
Q9Y5W5	204712_at	4.4907	0	0
Q9Y5U9	211406_at	6.11125	0	0
Q9Y5U4	209566_at	4.79124	0	0
Q9Y5T4	218435_at	6.29014	0	0
Q9Y5S9	213852_at,214113_s_at,217856_at,217857_s_at	5.89426	1	0
Q9Y5S1	219282_s_at	6.42552	0	0
Q9Y5R4	218620_s_at,218621_at,52159_at	6.49263	0	0
Q9Y5Q3	218559_s_at	6.42237	0	0
Q9Y5M1	221129_at	5.24412	0	0
Q9Y5L5	221115_s_at	6.87075	0	0
Q9Y5K3	206751_s_at,210456_at	5.38075	1	0
Q9Y5J6	217981_s_at	5.48545	0	0
Q9Y5J5	218634_at	6.96193	0	0
Q9Y5J1	203721_s_at,222038_s_at	5.66118	0	0
Q9Y5H9	210674_s_at,211365_s_at	4.67606	0	0
Q9Y5H7	211838_x_at	5.19942	0	0
Q9Y5H5	208205_at,210674_s_at	4.67606	0	0
Q9Y5H2	205717_x_at,209079_x_at,211066_x_at,211876_x_at,211877_s_at,215836_s_at,216352_x_at	7.06251	0	0
Q9Y5F0	221317_x_at,221408_x_at,221410_x_at,221450_x_at	6.35339	0	0
Q9Y5E9	208504_x_at,221317_x_at,221408_x_at,221410_x_at,221450_x_at	6.33024	1	0
Q9Y5E8	208504_x_at,221408_x_at	6.332	0	0
Q9Y5E5	208504_x_at,221317_x_at	6.39745	0	0
Q9Y5E3	221317_x_at,221408_x_at,221450_x_at	6.40411	0	0
Q9Y5B8	201242_s_at,201243_s_at,219553_at	6.11904	0	0
Q9Y5B0	205035_at	7.44806	0	0
Q9Y5A9	217812_at	6.5346	0	0
Q9Y585	221445_at	5.40671	0	0
Q9Y584	212895_s_at,219184_x_at	6.85268	0	0
Q9Y581	221403_s_at	5.14823	0	0
Q9Y566	220563_s_at	6.00712	0	0
Q9Y548	214733_s_at	7.55418	0	0
Q9Y547	203960_s_at,214163_at,215691_x_at	5.11591	0	0
Q9Y546	215084_s_at	4.80451	0	0
Q9Y536	201293_x_at,211378_x_at,211765_x_at,211978_x_at,212661_x_at,217136_at	11.1858	0	0
Q9Y530	213322_at	6.21067	0	0
Q9Y508	200867_at,200868_s_at,211678_s_at	6.68709	0	0
Q9Y4Z0	202736_s_at,202737_s_at,212924_s_at	6.72777	0	0
Q9Y4Y9	202903_at,202904_s_at,211747_s_at	4.39144	0	0
Q9Y4X1	207958_at	4.41989	0	0
Q9Y4W2	208117_s_at	8.01386	1	0
Q9Y4U1	211774_s_at,215662_at	5.65466	0	0
Q9Y4P9	216119_s_at	5.89416	0	0
Q9Y4N2	216608_at	6.46226	0	0
Q9Y4M2	213199_at,36552_at	6.39316	0	0
Q9Y4L5	212742_at	6.37389	0	0
Q9Y4K3	205558_at	6.07864	0	0
Q9Y4G6	212703_at	7.07779	0	0
Q9Y4F9	206707_x_at,209829_at	6.59897	0	0
Q9Y4F5	213242_x_at	7.57184	0	0
Q9Y4F3	202386_s_at	6.53121	0	0
Q9Y4D2	214128_at	7.24144	0	0
Q9Y4D1	216060_s_at	4.80138	0	0
Q9Y4C8	205115_s_at	6.58948	0	0
Q9Y4C5	203921_at	5.576	0	0
Q9Y4B5	213358_at	6.03118	0	0
Q9Y6X3	212505_s_at,216926_s_at,216927_at	5.69925	0	0
Q9Y484	209216_at,209217_s_at	7.66459	0	0
Q9Y478	201834_at,201835_s_at	6.66127	0	0
Q9Y476	215242_at	4.56414	0	0
Q9Y473	205497_at	5.82933	0	0
Q9Y471	205518_s_at,210571_s_at	5.65632	0	0
Q9Y463	204954_s_at,217270_s_at	6.58668	0	0
Q9Y446	209872_s_at,209873_s_at,218921_at,52940_at	7.37615	0	0
Q9Y442	207701_at	5.96243	0	0
Q9Y421	201863_at	8.36676	0	0
Q9Y3Y4	215517_at,215520_at	4.72417	0	0
Q9Y3X0	206257_at	7.87092	0	0
Q9Y3V2	205087_at	4.58171	0	0
Q9Y3T6	202998_s_at,202999_s_at,212866_at,35156_at	6.34983	0	0
Q9Y3Q4	206946_at	5.25889	0	0
Q9Y3P8	205484_at	7.79343	0	0
Q9Y3N9	221451_s_at	4.70292	0	0
Q9Y6A3	218668_s_at,218669_at	5.90295	0	0
Q9Y3I0	200042_at	8.31517	0	0
Q9Y3E2	219345_at	4.95346	0	0
Q9Y3E1	209524_at,209525_at,209526_s_at,216693_x_at,219892_at,221976_s_at	5.05149	0	0
Q9Y3E0	218193_s_at	4.94249	0	0
Q9Y3D6	218034_at	7.78909	0	0
Q9Y3D0	218074_at	7.5984	0	0
Q9Y3C4	219030_at	5.51023	0	0
Q9Y3C0	218628_at	7.03068	0	0
Q9Y3A2	218235_s_at	5.8679	0	0
Q9Y383	217842_at,220099_s_at	5.9211	0	0
Q9Y375	204125_at	6.39013	0	0
Q9Y366	218709_s_at	7.26293	0	0
Q9Y343	218705_s_at	4.53952	0	0
Q9Y342	204519_s_at	7.02594	0	0
Q9Y314	217950_at	6.93419	0	0
Q9Y2Z4	218470_at	4.83749	0	0
Q9Y2Y9	219878_s_at	5.95702	0	0
Q9Y2Y8	220811_at	6.80927	0	0
Q9Y2Y4	220118_at	4.89369	0	0
Q9Y2Y1	218866_s_at	6.20453	1	0
Q9Y2Y0	202091_at,202092_s_at	6.45233	1	0
Q9Y2X0	221418_s_at,221544_s_at,221545_x_at,221938_x_at,43544_at	6.65837	0	0
Q9Y2W2	217821_s_at,217822_at	6.65216	0	0
Q9Y2V2	218384_at	7.82133	0	0
Q9Y2U8	218604_at	6.35398	0	0
Q9Y2Q1	210697_at	4.29414	0	0
Q9Y2P5	219733_s_at	6.59079	0	0
Q9Y2P4	219932_at	4.58019	0	0
Q9Y2P0	215826_x_at	6.77499	0	0
Q9Y2M2	206741_at	6.99171	0	0
Q9Y2K9	215518_at	6.36906	0	0
Q9Y2K7	208987_s_at,208988_at,208989_s_at	7.32577	0	0
Q9Y2K5	203831_at	8.08263	0	0
Q9Y2J4	203002_at	5.69666	0	0
Q9Y2I9	213912_at,213913_s_at	5.15295	0	0
Q9Y2H1	212565_at,212572_at	5.59553	1	0
Q9Y2G7	207090_x_at	4.32641	0	0
Q9Y2G5	207448_at,207449_s_at,209578_s_at	6.64954	0	0
Q9Y2G3	212536_at	5.41734	0	0
Q9Y2E6	212611_at	7.47918	0	0
Q9Y2D8	203015_s_at,203016_s_at,203017_s_at,203018_s_at,203019_x_at,210871_x_at	5.60865	0	0
Q9Y2D1	204998_s_at,204999_s_at,217389_s_at	5.88738	0	0
Q9Y2D0	207129_at,214082_at	6.56641	0	0
Q9Y2C9	207446_at	5.93423	0	0
Q9Y2C2	205138_s_at,205139_s_at	4.98112	0	0
Q9Y2B4	207482_at	6.48757	0	0
Q9Y2B2	205873_at	6.95297	0	0
Q9Y2B1	204807_at,204808_s_at	5.59233	0	0
Q9Y2B0	202857_at,209796_s_at	6.45083	0	0
Q9Y2A9	204856_at	7.55732	0	0
Q9Y2A4	205928_at,216780_at	5.56734	0	0
Q9Y296	202830_s_at,217958_at,217959_s_at	7.29803	0	0
Q9Y286	207224_s_at,216537_s_at,217159_x_at	6.73616	0	0
Q9Y284	217780_at	8.51199	0	0
Q9Y279	204787_at	6.70695	0	0
Q9Y277	208844_at,208845_at,208846_s_at	7.62931	0	0
Q9Y274	210942_s_at,213335_s_at,213355_at	4.54312	0	0
Q9Y265	201614_s_at	6.73396	0	0
Q9Y264	221134_at	6.5591	0	0
Q9Y263	209532_at,209533_s_at	4.79512	0	0
Q9Y261	210103_s_at,214312_at,40284_at	5.48636	0	0
Q9Y256	205332_at,205333_s_at	6.47245	0	0
Q9Y251	219403_s_at	5.55267	0	0
Q9Y250	219042_at,221719_s_at,221721_s_at,221722_x_at,222107_x_at,47550_at	4.98723	0	0
Q9Y241	217845_x_at,221896_s_at	7.03113	0	0
Q9Y236	204024_at,214161_at,41553_at	5.25119	0	0
Q9Y232	203098_at,203099_s_at,203100_s_at	6.50952	0	0
Q9Y226	207444_at	6.1936	0	0
Q9Y225	204668_at,204669_s_at,210706_s_at	6.69739	0	0
Q9Y219	209784_s_at,32137_at	6.70378	0	0
Q9Y215	206073_at	5.51662	0	0
Q9Y210	206528_at,217287_s_at	4.88945	0	0
Q9UQV4	205569_at	5.21381	0	0
Q9UQQ1	205449_at,207895_at	5.45469	0	0
Q9UQP3	215271_at	4.58449	0	0
Q9UQN3	202536_at,202537_s_at,202538_s_at	5.28165	0	0
Q9Y6N2	206164_at,206165_s_at,206166_s_at,217528_at	4.93813	0	0
Q9UQB8	205293_x_at,205294_at,205986_at,207832_at,209502_s_at	6.9842	0	0
Q9UQB3	209617_s_at,209618_at	4.86952	0	0
Q9UQ53	220189_s_at	6.57439	0	0
Q9UQ52	207195_at	4.62551	0	0
Q9UQ49	206948_at,216082_at,216083_s_at	6.44519	0	0
Q9UQ05	220802_at	5.85716	0	0
Q9UQ03	209789_at	6.36896	0	0
Q9UPZ9	204569_at	3.96538	0	0
Q9UPZ6	213894_at	5.08002	0	0
Q9UPZ3	204544_at	5.00244	0	0
Q9UPX6	215081_at	4.43752	0	0
Q9UPX0	215166_at	4.96805	0	0
Q9UPW8	214817_at	5.69417	0	0
Q9UPW0	206015_s_at,217310_s_at	5.63257	0	0
Q9UPV7	213636_at,37566_at	5.58097	0	0
Q9UPU5	212381_at,212388_at	5.1784	0	0
Q9UPT8	213390_at	6.68363	0	0
Q9UPS6	213153_at	8.30838	0	0
Q9UPR6	215419_at	6.1044	0	0
Q9UPR0	213309_at,216217_at,216218_s_at	5.60456	0	0
Q9UPQ9	213254_at	6.52581	0	0
Q9UPQ8	204488_at	6.79814	0	0
Q9UPQ7	212915_at	4.31843	0	0
Q9UPP2	213834_at	6.97989	0	0
Q9UPN4	214742_at	5.34652	0	0
Q9UPG8	202924_s_at,202925_s_at	6.46245	0	0
Q9UPA5	204586_at	6.0066	0	0
Q9UNZ5	217926_at	8.22304	0	0
Q9UNY5	219123_at	5.45374	0	0
Q9UNY4	204407_at	4.28447	1	0
Q9UNX9	220776_at	5.69602	0	0
Q9UNX3	218830_at	6.23179	0	0
Q9UNW8	221140_s_at	6.31016	0	0
Q9UNW1	209585_s_at	4.34578	1	0
Q9UNS2	202078_at	6.42262	0	0
Q9UNS1	203046_s_at,215455_at	5.56103	1	0
Q9UNQ2	203086_at,204405_x_at,210802_s_at,213598_at,217106_x_at	6.04146	1	0
Q9UNN8	203650_at	4.24827	0	0
Q9UNK4	220423_at	7.84623	0	0
Q9UNI6	218576_s_at	6.41169	0	0
Q9UNH2	200747_s_at,219323_s_at	7.88119	0	0
Q9UNE2	221614_s_at	4.98041	0	0
Q9UNA4	219317_at	4.36473	0	0
Q9UNA3	221131_at	7.01083	0	0
Q9UNA0	219935_at	5.15503	0	0
Q9UN86	206383_s_at,208840_s_at,208841_s_at	5.82475	1	0
Q9UN66	221319_at,221450_x_at	6.22265	0	0
Q9UN42	220556_at	4.40292	0	0
Q9UN39	220752_at	4.84101	0	0
Q9UN38	208238_x_at	8.02572	0	0
Q9UN19	219290_x_at	7.21722	0	0
Q9UMY1	202582_s_at,202583_s_at,202882_x_at,210097_s_at,210098_s_at,213838_at	6.33995	0	0
Q9UMX8	220771_at	4.00955	0	0
Q9UMT9	203615_x_at,207122_x_at,209607_x_at,210580_x_at,211385_x_at,215299_x_at,218317_x_at,222094_at	7.96652	0	0
Q9UMS4	203103_s_at	7.78845	0	0
Q9UMR7	219947_at,221724_s_at	5.65387	0	0
Q9UMN6	203419_at,217069_at,217075_x_at,219690_at	6.61289	0	0
Q9UMJ2	207964_x_at,208182_x_at,208259_x_at,208261_x_at,208448_x_at,211145_x_at,211405_x_at	5.90152	0	0
Q9UMB2	202425_x_at,202429_s_at,202432_at,202457_s_at,209817_at	7.33777	0	0
Q9UM82	204433_s_at,204434_at	6.65421	0	0
Q9UM47	203237_s_at,203238_s_at	7.353	0	0
Q9Y2K3	215331_at	4.64826	0	0
Q9UM21	219797_at	4.76189	0	0
Q9UM19	219671_at,222091_at	6.30092	0	0
Q9UM11	209414_at,209415_at,209416_s_at,211865_s_at,220178_at	6.00001	0	0
Q9UM08	211111_at	5.29036	0	0
Q9UM00	208715_at,208716_s_at,210768_x_at,211098_x_at	7.17222	1	0
Q9ULZ3	221666_s_at	6.54358	0	0
Q9ULZ2	220059_at	5.15252	0	0
Q9ULY5	219859_at	6.38337	0	0
Q9ULX9	205193_at,36711_at	6.48132	0	0
Q9ULW8	220779_at	6.30831	0	0
Q9ULW6	219368_at	4.56526	0	0
Q9ULW3	218405_at	7.59405	0	0
Q9ULV8	220638_s_at	5.37959	0	0
Q9ULV5	210977_s_at,220080_at	4.97146	0	0
Q9ULM7	221862_at	5.5971	0	0
Q9ULM6	217970_s_at	5.66496	0	0
Q9ULL4	205957_at	6.27841	0	0
Q9ULJ8	206344_at,221088_s_at	4.86935	0	0
Q9ULI3	212822_at,213069_at	6.53158	0	0
Q9ULH1	221039_s_at	6.06501	0	0
Q9ULE0	219520_s_at	6.9137	0	0
Q9ULC5	218322_s_at	6.53133	0	0
Q9ULB6	217260_x_at,217281_x_at	5.86356	0	0
Q9UL59	220497_at	4.46239	0	0
Q9UL41	220923_s_at	6.464	0	0
Q9UL29	201045_s_at,201047_x_at,201048_x_at,210127_at,210406_s_at,221792_at	6.30064	0	0
Q9UL19	204070_at	7.29963	0	0
Q9UL15	202984_s_at,202985_s_at	6.05087	0	0
Q9UL03	218819_at,222239_s_at	5.52634	0	0
Q9UL01	218854_at	4.7955	0	0
Q9UKZ4	205728_at	4.43659	0	0
Q9UKW6	220624_s_at,220625_s_at	5.13227	0	0
Q9UKU6	219937_at	4.37462	0	0
Q9UKS6	218744_s_at	5.93807	0	0
Q9UKR0	220782_x_at	7.00196	0	0
Q9UKQ2	205997_at,208269_s_at	7.17602	0	0
Q9UKL4	221407_at	7.20572	0	0
Q9UKL2	221329_at	5.65882	0	0
Q9UKL0	212612_at	5.23074	1	0
Q9UKK6	218708_at	7.37267	0	0
Q9UKJ5	219492_at	6.57619	0	0
Q9UKJ1	219788_at,220618_s_at,222218_s_at	7.05794	0	0
Q9UKJ0	220954_s_at	6.31711	0	0
Q9UKI3	220068_at	6.64174	0	0
Q9UKI2	209286_at,209287_s_at,209288_s_at	6.17535	1	0
Q9UKG1	218158_s_at	4.86801	0	0
Q9UKF7	219155_at	7.00653	0	0
Q9UKD2	220688_s_at	6.92706	0	0
Q9UKB5	206460_at,215789_s_at,215790_at	5.48529	0	0
Q9UKB1	209455_at,209456_s_at	5.77721	0	0
Q9UKA2	209943_at	4.37443	0	0
Q9UK85	220284_at	6.83097	0	0
Q9UK76	217755_at	7.51165	0	0
Q9UK73	212373_at,212374_at	4.97537	0	0
Q9UK59	219149_x_at	4.37466	0	0
Q9UK58	220046_s_at	8.12376	0	0
Q9UK55	220626_at	4.92883	0	0
Q9UK33	220748_s_at	7.7565	0	0
Q9UK32	220737_at,220738_s_at	6.06663	0	0
Q9UK28	219005_at	7.46595	0	0
Q9UK23	205090_s_at	7.27344	0	0
Q9UK22	219305_x_at	6.23543	0	0
Q9UK13	220847_x_at	6.10516	0	0
Q9UK00	219114_at	7.49365	0	0
Q9UJZ1	215416_s_at	6.25932	1	0
Q9UJY4	208913_at,208914_at,208915_s_at,210658_s_at,213772_s_at,214189_s_at,214190_x_at	6.67924	0	0
Q9UJY1	202290_at,221667_s_at	6.91029	0	0
Q9UJX6	218555_at	6.46135	0	0
Q9UJW9	219382_at	6.34953	0	0
Q9UJW3	220139_at	5.8259	0	0
Q9UJU5	208500_x_at	4.72222	0	0
Q9UJT9	213249_at	7.09039	0	0
Q9UJT2	220544_at,220545_s_at	5.73707	0	0
Q9UJQ1	219463_at	6.30951	0	0
Q9UJN7	215523_at	4.79027	0	0
Q9UJM8	220224_at	5.33971	0	0
Q9UJK0	204874_x_at,213104_at,213105_s_at,216356_x_at,221993_s_at	6.10282	0	0
Q9UJH8	219051_x_at	7.13492	0	0
Q9UJD0	204730_at,210991_s_at	6.32192	0	0
Q9UJ96	208550_x_at	5.01147	0	0
Q9UJ71	220428_at	5.72935	0	0
Q9UJ70	218231_at	8.39902	0	0
Q9UJ37	204542_at	7.32149	0	0
Q9UIY3	213555_at	4.7026	0	0
Q9UIV8	211361_s_at,211362_s_at,216258_s_at,217272_s_at	4.68403	0	0
Q9UIM3	219187_at	5.67528	0	0
Q9UIH9	221302_at	8.0634	0	0
Q9UIG8	219229_at	5.40555	0	0
Q9UIF3	210323_at	4.86271	0	0
Q9UIE0	205791_x_at	5.7342	0	0
Q9UID6	218413_s_at	5.06365	0	0
Q9UID3	217969_at	8.05044	1	0
Q9UIC8	221515_s_at	7.34562	0	0
Q9UIB8	205988_at,211188_at,211189_x_at,211190_x_at,211191_at,211192_s_at	5.89133	0	0
Q9UIA9	208459_s_at,212166_at	7.46685	0	0
Q9UI90	221130_s_at	5.24364	0	0
Q9UI82	220743_at	6.62495	0	0
Q9UI77	206962_x_at,222178_s_at	5.43916	0	0
Q9UI74	207748_at	5.43353	0	0
Q9UI73	220854_at	4.48985	0	0
Q9UI72	207744_at	4.01182	0	0
Q9UI66	208077_at	4.95242	0	0
Q9UI61	220856_x_at	8.62009	0	0
Q9UI59	220696_at	5.01779	0	0
Q9UI54	207465_at	4.22161	0	0
Q9UI51	220644_at	6.56968	0	0
Q9UI40	220867_s_at	7.18122	0	0
Q9UI36	205471_s_at,205472_s_at	4.67597	0	0
Q9UI33	220791_x_at	4.38114	0	0
Q9UI14	203136_at	8.07265	0	0
Q9UHZ6	211390_at,214886_s_at	5.3306	0	0
Q9UHY1	217765_at	7.73882	0	0
Q9UHV5	218657_at	4.92764	0	0
Q9UHV1	208139_s_at	5.46253	0	0
Q9UHU9	210893_at	4.15119	0	0
Q9UHU7	220729_at	4.40932	0	0
Q9UHU4	220851_at	5.41779	0	0
Q9UHT9	220852_at	6.58167	0	0
Q9UHT5	211218_at	4.75308	0	0
Q9UHT3	207743_at,215191_at	5.29423	0	0
Q9UHS6	212749_s_at	5.17802	0	0
Q9UHS2	208849_at	4.75652	0	0
Q9UHQ9	202263_at	6.99006	0	0
Q9UHQ7	217975_at	5.90397	0	0
Q9UHQ1	219862_s_at	7.57713	0	0
Q9UHP6	220105_at	5.87016	0	0
Q9UHN6	218113_at	6.51585	0	0
Q9UHN1	205811_at	7.22496	0	0
Q9UHK0	205134_s_at,205135_s_at,205136_s_at	5.14484	0	0
Q9UHH9	218192_at	5.9474	0	0
Q9UHE5	206963_s_at,210289_at	5.68438	1	0
Q9UHD2	218520_at	7.08685	1	0
Q9UHC3	207561_s_at	4.91602	0	0
Q9UHA7	221404_at	7.01383	0	0
Q9UHA3	217915_s_at	6.21939	0	0
Q9UHA2	218283_at	8.24626	0	0
Q9UH92	205956_x_at,210752_s_at,213708_s_at,213951_s_at,217909_s_at,217910_x_at	6.95783	0	0
Q9UH90	202957_at,220164_s_at	8.21325	0	0
Q9UH65	209306_s_at,209307_at	4.70938	1	0
Q9UH62	217858_s_at	4.93688	0	0
Q9UH17	206632_s_at	4.39407	0	0
Q9UGY1	219324_at	5.94043	0	0
Q9UGP4	218850_s_at	7.52699	0	0
Q9UGN5	204752_x_at,214086_s_at,215773_x_at	7.29204	0	0
Q9UGN4	209933_s_at,217078_s_at	6.56065	0	0
Q9UGM1	221107_at	5.46515	0	0
Q9UGK8	220482_s_at	5.40031	0	0
Q9UGC6	220334_at	6.08035	0	0
Q9UFW8	206861_s_at,214050_at	7.15409	0	0
Q9UFV3	216596_at	5.33665	0	0
Q9UFQ7	220596_at	5.26222	0	0
Q9UFF9	202162_s_at,202163_s_at,202164_s_at	6.3118	0	0
Q9Y295	202810_at	8.40884	0	0
Q9ULX6	218064_s_at	5.82914	0	0
Q9Y620	219494_at	5.27264	0	0
Q9UF02	221401_at	6.07051	0	0
Q9UET6	205324_s_at,213937_s_at	6.80872	0	0
Q9UEK9	201820_at,213240_s_at,214399_s_at	6.17006	0	0
Q9UEG4	213196_at	7.44202	0	0
Q9UEF7	205978_at	4.25999	0	0
Q9UEE9	203166_at	6.22896	0	0
Q9UDY8	208309_s_at,210017_at,210018_x_at	5.99021	0	0
Q9UDW3	218752_at	5.65601	0	0
Q9UDV6	203985_at	7.56663	0	0
Q9UD61	210560_at,217011_at	6.50901	0	0
Q9UBZ4	204408_at	6.47502	0	0
Q9UBY8	219340_s_at,219341_at	5.6751	0	0
Q9UBX0	211267_at	5.67488	0	0
Q9UBW5	219191_s_at	7.15994	0	0
Q9UBV8	217923_at	7.08704	0	0
Q9UBV7	222191_s_at,53076_at	6.4962	0	0
Q9UBU6	203420_at	6.98808	0	0
Q9UBT3	206619_at	5.80033	0	0
Q9UBT2	201177_s_at	5.18565	0	0
Q9UBS8	201823_s_at,201824_at	5.04706	0	0
Q9UBQ5	210501_x_at,212716_s_at,221494_x_at	9.25357	0	0
Q9UBP0	207724_s_at,209748_at	4.56777	0	0
Q9UBN6	210654_at	5.59659	0	0
Q9UBM8	207447_s_at	4.05904	0	0
Q9UBM7	201790_s_at,201791_s_at	6.28769	0	0
Q9UBL6	219707_at	7.02532	0	0
Q9UBL3	209517_s_at	8.08966	1	0
Q9UBJ2	207583_at	4.32386	0	0
Q9UBI9	218603_at	6.87055	0	0
Q9UBH0	222223_s_at	4.88129	0	0
Q9UBG0	209280_at,37408_at	7.34799	0	0
Q9UBF9	219728_at	4.71101	0	0
Q9UBF6	218286_s_at	5.54601	0	0
Q9UBE8	218318_s_at	4.84549	0	0
Q9UBE0	217946_s_at	7.21375	1	0
Q9UBD9	219500_at	7.96207	0	0
Q9UBD6	219554_at	5.72936	1	0
Q9UBD3	206366_x_at,214567_s_at	5.7043	0	0
Q9UBD0	220314_at	5.54571	0	0
Q9UBC0	210745_at	5.58656	0	0
Q9Y4D9	209556_at,209557_s_at	6.56114	0	0
Q9UBA7	220755_s_at	9.18567	0	0
Q9P2Z0	219596_at	4.95924	0	0
Q9P2X7	220781_at	4.54458	0	0
Q9P2W6	220560_at	7.84189	0	0
Q9P2V4	211353_at	4.94081	0	0
Q9P2U8	220551_at	4.49796	0	0
Q9P2T0	220808_at	7.65657	0	0
Q9P2N2	220381_at,220382_s_at	5.21788	0	0
Q9P2K3	218344_s_at	5.54476	0	0
Q9P2D0	210970_s_at,215086_at	4.26923	0	0
Q9P299	219561_at	7.54643	0	0
Q9P298	219719_at	6.8198	0	0
Q9P287	218198_at,218264_at	7.54815	0	0
Q9P255	215532_x_at	4.12672	0	0
Q9P217	208970_s_at,208971_at,222074_at	7.17823	0	0
Q9P209	219531_at	6.62399	0	0
Q9P1W9	204269_at	6.84665	0	0
Q9P1T7	211675_s_at,217599_s_at	4.76775	0	0
Q9P1Q0	218423_x_at	5.43425	0	0
Q9P1P5	221394_at	6.61567	0	0
Q9P1N2	208276_at,208278_s_at	5.2358	0	0
Q9P1M3	220873_at	5.93855	0	0
Q9P1L5	220514_at	7.69663	0	0
Q9P1K3	220875_at	5.2329	0	0
Q9P1K1	218118_s_at	5.03977	0	0
Q9P1K0	220876_at	4.25078	0	0
Q9P1J0	220701_at	5.89294	0	0
Q9P1H3	220879_at	6.39073	0	0
Q9P1G9	221155_x_at	6.83813	0	0
Q9P1G6	220881_at	6.09553	0	0
Q9P1G2	220222_at	5.33117	0	0
Q9P1F7	220882_at	7.51165	0	0
Q9P1F5	207479_at	4.38491	0	0
Q9P1E7	220767_at	5.02528	0	0
Q9P1E0	205545_x_at,210748_at,212491_s_at	7.46537	0	0
Q9P1D8	221148_at	5.9113	0	0
Q9P1D0	220787_at	4.55028	0	0
Q9P1C4	220884_at	4.08141	0	0
Q9P1B9	204419_x_at,204848_x_at	6.77657	0	0
Q9P194	220569_at	6.656	0	0
Q9P191	212018_s_at	7.52679	0	0
Q9P188	207750_at	4.04596	0	0
Q9P184	220871_at	6.07337	0	0
Q9P179	220699_s_at	5.32699	0	0
Q9P175	220396_at	7.98883	0	0
Q9P169	208124_s_at,211157_at	7.8336	0	0
Q9P159	210491_at	4.28493	0	0
Q9P156	211960_s_at,217268_at	5.1963	0	0
Q9P151	204403_x_at,212979_s_at	4.99726	0	0
Q9P147	220820_at	4.64845	0	0
Q9P146	220667_at	4.67554	0	0
Q9P144	207063_at	5.38333	0	0
Q9P136	220670_at	4.89213	0	0
Q9P126	220496_at	5.73338	0	0
Q9P109	220831_at	6.67321	0	0
Q9P104	214844_s_at	6.65433	0	0
Q9P0X4	211830_s_at,221631_at	6.65602	0	0
Q9P0V8	219385_at,219386_s_at	6.01123	0	0
Q9P0V3	222258_s_at	5.11605	0	0
Q9UKX3	208208_at	5.54338	0	0
Q9Y3C1	203023_at,209328_x_at,214011_s_at	4.5436	0	0
Q9P0T3	221286_s_at	8.1823	0	0
Q9P0S2	217645_at	6.53576	0	0
Q9UHV7	201986_at,201987_at	7.21528	0	0
Q9P0N8	210075_at	6.4645	0	0
Q9P0L0	208780_x_at,217416_x_at	6.77038	0	1
Q9P0K8	203734_at	8.16163	0	0
Q9P0K7	202052_s_at	5.53106	0	0
Q9Y4C1	212689_s_at	6.49992	0	0
Q9P0J0	220864_s_at	8.77175	1	0
Q9P0I2	217882_at	7.1773	0	0
Q9P032	219006_at	4.95396	0	0
Q9P021	218643_s_at,220682_s_at	4.39572	0	0
Q9P015	218027_at	6.39829	0	0
Q9Y613	218530_at,221597_s_at	6.77404	0	0
Q9UL33	218354_at	7.28797	0	0
Q9NZZ3	218085_at,219356_s_at	5.83556	0	0
Q9UI02	218190_s_at	9.49574	0	0
Q9NZW4	221681_s_at	4.16825	0	0
Q9NZV6	217977_at	7.66949	0	0
Q9NZU5	218574_s_at	6.62732	0	0
Q9NZS9	218056_at	6.22493	0	0
Q9NZP6	221300_at	6.32264	0	0
Q9NZN8	217798_at,222182_s_at	6.59631	0	0
Q9NZN3	218935_at	5.60985	0	0
Q9NZM4	219445_at	6.92143	0	0
Q9NZM1	201798_s_at,211864_s_at	5.93187	0	0
Q9NZL9	217993_s_at	8.71659	0	0
Q9NZL4	202415_s_at	7.22662	0	0
Q9NZJ0	218585_s_at	4.43766	0	0
Q9NZH8	220322_at	5.06003	0	0
Q9NZH0	203631_s_at,203632_s_at,213392_at	6.08511	0	0
Q9NZG7	219594_at	6.4557	0	0
Q9NZE8	204365_s_at,218890_x_at	6.71342	0	0
Q9NZD8	217827_s_at	7.62956	0	0
Q9NZD1	221297_at	6.99392	0	0
Q9NZC4	219850_s_at	4.22421	0	0
Q9NZC3	202593_s_at	5.79511	0	0
Q9P0Q6	218116_at	6.23823	0	0
Q9NZ53	219152_at	4.79518	0	0
Q9NZ52	209411_s_at,211815_s_at,218014_at	6.87961	0	0
Q9NZ43	219348_at,221706_s_at	5.31681	0	0
Q9NZ42	218302_at	6.67247	0	0
Q9NYZ4	208253_at,216327_s_at,216328_at	5.10185	0	0
Q9NYZ2	221920_s_at	5.38815	0	0
Q9NYZ1	218446_s_at	4.61234	0	0
Q9NYY8	216996_s_at	6.14677	0	0
Q9NYW1	221461_at	4.56311	0	0
Q9NYV4	219226_at	5.35651	0	0
Q9NYT0	201142_at,201143_s_at,218644_at	6.45627	0	0
Q9NYP9	219004_s_at	6.07225	0	0
Q9NYP8	220543_at	5.61498	0	0
Q9NYL2	218833_at	4.99934	0	0
Q9NYK5	218558_s_at	6.84487	0	0
Q9NYK1	220146_at	4.57058	0	0
Q9NYJ8	210284_s_at,212184_s_at	6.89452	0	0
Q9NYH9	218715_at	7.16648	1	0
Q9NYG2	218077_s_at,218078_s_at	6.71292	0	0
Q9NYF3	218023_s_at	6.94679	0	0
Q9UMZ1	200772_x_at,200773_x_at,208549_x_at,211921_x_at,216384_x_at	9.69026	0	0
Q9NY99	220487_at	4.86352	0	0
Q9NY91	215960_at	5.48516	0	0
Q9NY74	219216_at	4.36212	0	0
Q9NY59	219695_at	5.80048	0	0
Q9Y268	204811_s_at	6.36527	0	0
Q9NY35	208925_at	6.02344	0	0
Q9NY30	220766_at	5.37838	0	0
Q9NY12	219110_at	5.70181	0	0
Q9NXZ2	220004_at	4.31679	0	0
Q9NXZ1	220793_at	4.79617	0	0
Q9NXX6	211376_s_at,219067_s_at	5.8218	0	0
Q9NXW9	222228_s_at	6.67568	0	0
Q9NXV2	218474_s_at	6.20222	0	0
Q9NXR1	201495_x_at,218414_s_at	4.85194	0	0
Q9UPU7	212796_s_at	7.02321	0	0
Q9NXL2	221119_at	7.25819	0	0
Q9NXK8	220127_s_at	7.93978	0	0
Q9NXK6	220333_at	4.65768	0	0
Q9NXJ0	220834_at	5.05993	0	0
Q9NXI6	219739_at	6.77325	0	0
Q9NXH9	203701_s_at,210463_x_at	6.96268	0	0
Q9NXH8	219620_x_at	5.75611	0	0
Q9NXG6	222125_s_at	7.68602	0	0
Q9NXF8	218606_at	8.25459	0	0
Q9NXF7	219717_at	5.92004	0	0
Q9NXF1	210114_at,218104_at	5.76126	0	0
Q9NXE8	218655_s_at	7.20362	0	0
Q9NXD7	220835_s_at,220836_at	4.43561	0	0
Q9NXC2	219821_s_at	7.64327	0	0
Q9NX74	219486_at,47105_at	6.73178	0	0
Q9NX68	220837_at	3.98927	0	0
Q9NX62	218516_s_at	7.66309	0	0
Q9NX61	218745_x_at,43977_at	8.55151	0	0
Q9NX47	218582_at	7.47508	0	0
Q9NX38	218998_at	6.735	0	0
Q9NX36	220372_at	4.65458	0	0
Q9NX31	209020_at,221954_at	6.62661	0	0
Q9NX24	209104_s_at,213297_at,216583_x_at,218262_at	7.48137	0	0
Q9NX20	217980_s_at	7.25559	0	0
Q9NX08	218351_at	6.45275	0	0
Q9NX04	218712_at	4.38624	0	0
Q9NX02	221690_s_at	6.10236	0	0
Q9NX00	206699_x_at,216975_x_at,219219_at	5.08136	0	0
Q9NWY4	218646_at	7.18975	0	0
Q9NWW9	221122_at	5.12761	0	0
Q9NWV8	221711_s_at	7.25807	0	0
Q9NWU2	218448_at	7.74149	0	0
Q9NWU1	219133_at	5.72961	0	0
Q9NWT8	218580_x_at	8.01784	0	0
Q9NWT5	212337_at,222244_s_at	8.14611	0	0
Q9NWT1	218886_at	4.45262	0	0
Q9NWS6	219629_at	6.31308	0	0
Q9NWR8	209790_s_at,211464_x_at,218802_at	4.81137	0	0
Q9NWP0	220678_at	6.17419	0	0
Q9NWM8	219390_at	5.10835	0	0
Q9NWK9	218932_at	4.84454	0	0
Q9NWJ7	208145_at	5.28314	0	0
Q9NWJ4	221099_at	8.01378	0	0
Q9NWF9	218425_at,218426_s_at	6.94008	0	0
Q9NWF4	209245_s_at,220756_s_at	5.50218	0	0
Q9NWD9	215440_s_at	5.97641	0	0
Q9NWC8	220219_s_at,220220_at	4.84218	0	0
Q9NWC5	219410_at	5.03916	0	0
Q9NW64	218134_s_at	6.15863	0	0
Q9NW61	218290_at	8.16772	1	0
Q9NW32	220846_s_at	6.65716	0	0
Q9NW15	218910_at	7.06977	0	0
Q9NW07	219379_x_at	6.56376	0	0
Q9Y6V7	204647_at,210811_s_at,31807_at	5.63612	0	0
Q9NVX0	220071_x_at	8.34444	1	0
Q9NVV9	219292_at	4.73958	0	0
Q9NVV0	218772_x_at	4.55722	0	0
Q9NVU7	218607_s_at	6.28689	0	0
Q9NVT9	218185_s_at	5.1217	0	0
Q9NVR7	206451_at	4.30739	0	0
Q9NVR5	219166_at	4.21945	0	0
Q9NVR0	220657_at	6.66826	0	0
Q9NVP2	218115_at	7.72713	0	0
Q9NVM6	204867_at,219861_at	6.83113	0	0
Q9NVM4	219408_at,219695_at	5.70695	0	0
Q9NVK6	215458_s_at,220687_at	5.30203	0	0
Q9NVJ2	217852_s_at	7.49029	0	0
Q9NVH6	218790_s_at	5.15882	0	0
Q9NVH2	218783_at,222250_s_at	4.86156	0	0
Q9NVF7	202272_s_at	5.46995	0	0
Q9NVD7	217890_s_at	6.96892	0	0
Q9NVA4	219074_at	5.12379	0	0
Q9NV96	217743_s_at	6.49022	0	0
Q9NV88	203941_at	7.10435	0	0
Q9NV66	218347_at	6.05788	0	0
Q9NV64	218615_s_at	6.38462	0	0
Q9NV56	218586_at	5.83177	0	0
Q9NV44	220826_at	6.18991	0	0
Q9NV39	220681_at	7.00216	0	0
Q9NV29	219230_at	4.46251	0	0
Q9NUV9	219243_at	5.41771	1	0
Q9NUU6	219694_at	5.00642	0	0
Q9NUQ8	202394_s_at	6.99873	1	0
Q9NUQ7	218449_at	6.12934	0	0
Q9NUL7	203784_s_at,203785_s_at,214025_at,40255_at	5.79806	0	0
Q9NUJ1	218633_x_at	7.26642	0	0
Q9NUI9	221105_at	5.45469	0	0
Q9NUE0	212860_at	7.02248	0	0
Q9NUD9	219238_at,51146_at	6.16925	0	0
Q9NU98	216348_at	8.64397	0	0
Q9NU63	205989_s_at,214650_x_at	4.80453	0	0
Q9NU23	204671_s_at,204672_s_at,221311_x_at	4.6698	0	0
Q9NTQ9	216579_at	7.67813	0	0
Q9NTN3	209713_s_at	4.58328	0	0
Q9NTK1	209182_s_at,209183_s_at	6.34534	0	0
Q9NTI7	220476_s_at	6.59591	0	0
Q9NTI5	204742_s_at,207956_x_at	5.52009	0	0
Q9NT86	221109_at	7.13517	0	0
Q9NT62	221492_s_at	5.77887	0	0
Q9NT46	214717_at	5.56486	0	0
Q9NSY2	213820_s_at	6.3765	0	0
Q9NST1	220675_s_at	6.09849	0	0
Q9NSP4	218741_at	6.03294	0	0
Q9NSN8	220405_at	4.40442	0	0
Q9P2M1	207797_s_at	5.0113	0	0
Q9UIW2	221537_at,221538_s_at	7.0302	0	0
Q9UJW0	218013_x_at	5.83336	0	0
Q9UC05	216469_at	4.3916	0	0
Q9NSI8	220330_s_at	4.42301	0	0
Q9NSI3	214750_at	6.78647	0	0
Q9NSG2	205607_s_at,220840_s_at,41329_at	5.34879	0	0
Q9NSB8	217080_s_at	7.26984	0	0
Q9NSA2	206842_at	6.15925	0	0
Q9NSA0	220100_at	6.09835	0	0
Q9NS98	219689_at	6.43621	0	0
Q9NS93	217974_at	4.77374	0	0
Q9NS84	206756_at	5.75881	0	0
Q9NS73	218411_s_at	4.30914	1	0
Q9NS67	221306_at	6.41627	0	0
Q9NS64	219370_at	6.61026	0	0
Q9NS56	204071_s_at	4.20887	0	0
Q9NS00	219439_at	4.79177	0	0
Q9NRZ7	219723_x_at	6.91134	0	0
Q9NRY5	218588_s_at	6.03634	0	0
Q9NRX5	208671_at	7.22025	0	0
Q9NRX2	222216_s_at	5.71825	0	0
Q9NRX1	203622_s_at,211697_x_at	7.80524	0	0
Q9NRW4	218845_at	8.39109	0	0
Q9NRS4	218960_at	6.84506	0	0
Q9NRQ5	219806_s_at	6.25823	0	0
Q9NRP2	218447_at	6.7567	0	0
Q9P027	201139_s_at,220839_at,221570_s_at	5.1711	0	0
Q9NRN7	202169_s_at,202170_s_at	6.05925	1	0
Q9NRN5	218162_at	7.32489	0	0
Q9NRJ2	221072_at	5.79525	0	0
Q9NRJ1	208266_at	5.4878	0	0
Q9NRI7	220654_at	5.21724	0	0
Q9NRI6	220209_at	6.70496	0	0
Q9NRH3	203894_at	5.62272	0	0
Q9NRF9	208828_at	6.49423	1	0
Q9NRE3	212534_at	7.39177	0	0
Q9NRE1	220541_at	5.96335	0	0
Q9NRD8	219727_at	6.01686	0	0
Q9NRC9	221209_s_at	6.08214	0	0
Q9NRC8	218797_s_at	7.09565	0	0
Q9NRC6	219095_at,220067_at,60528_at	7.74505	1	0
Q9UBY5	220816_at	5.73198	0	0
Q9NR99	209596_at	6.59468	0	0
Q9NR77	219076_s_at	7.37617	0	0
Q9NR55	220358_at	7.40051	0	0
Q9NR48	218554_s_at	7.28567	0	0
Q9NR46	212691_at,218813_s_at	7.19158	0	0
Q9NR21	220315_at	5.27931	0	0
Q9NR12	203369_x_at,203370_s_at,214121_x_at,214122_at,214266_s_at	5.65309	0	0
Q9NR00	218541_s_at	4.06494	0	0
Q9NQZ7	220153_at	5.47505	0	0
Q9NQZ2	209486_at	6.28222	0	0
Q9NQX7	221004_s_at	7.95469	0	0
Q9NQW8	220304_s_at	5.06418	0	0
Q9NQU5	219461_at	5.5977	0	0
Q9NQT4	218481_at	6.99273	0	0
Q9NQS7	219769_at	6.09516	0	0
Q9NQR7	220887_at	6.16312	0	0
Q9NQR1	220200_s_at	4.80464	0	0
Q9NQP4	205361_s_at,205362_s_at	5.33524	0	0
Q9NQN1	221409_at	6.81733	0	0
Q9NQL2	221523_s_at,221524_s_at	6.15309	0	0
Q9NQI0	221630_s_at	4.82555	1	0
Q9NQH7	220020_at	5.35119	0	0
Q9NQC7	213295_at,214272_at,221903_s_at,221905_at,39582_at	6.61882	1	0
Q9NQ89	218374_s_at	5.54351	0	0
Q9NQ88	219099_at	4.86041	0	0
Q9NQ87	220662_s_at	7.60371	0	0
Q9NQ50	203152_at	6.00989	0	0
Q9NQ39	200817_x_at,211542_x_at,216505_x_at	11.544	0	0
Q9NQ36	219197_s_at	5.96129	0	0
Q9NQ35	219557_s_at	5.87377	0	0
Q9NQ33	221161_at	6.76315	0	0
Q9NQ31	219953_s_at,220344_at	8.31559	0	0
Q9NQ25	219159_s_at	6.07807	0	0
Q9NPU4	218820_at	6.9091	0	0
Q9NPJ4	217779_s_at	8.36199	0	0
Q9NPJ3	204565_at	6.22336	0	0
Q9NPI5	221051_s_at	4.92971	0	0
Q9NPI1	203741_s_at,221776_s_at	5.53949	0	0
Q9NPH9	221111_at	4.02846	0	0
Q9NPH5	219773_at	4.9314	0	0
Q9NPH3	205227_at	5.14913	0	0
Q9NPH0	218795_at	7.38987	0	0
Q9NPG3	203407_at,207253_s_at,209088_s_at	6.34661	0	0
Q9NPG1	219683_at	4.26706	0	0
Q9NPF7	220054_at	5.68488	0	0
Q9NPF2	219634_at	6.34217	0	0
Q9NPM0	218529_at	7.91263	0	0
Q9NPE6	219888_at	5.58389	0	0
Q9NPE3	217962_at	8.70689	1	0
Q9NPD7	218625_at	5.7006	0	0
Q9NPD3	218695_at,58696_at,91684_g_at	6.59532	0	0
Q9NPD0	205833_s_at	6.71148	0	0
Q9NPC6	207148_x_at,211476_at,213782_s_at	4.46407	0	0
Q9NPC3	217988_at	5.90956	0	0
Q9NPB3	207745_at	5.53341	0	0
Q9NPB0	218784_s_at	6.13977	0	0
Q9NPA8	218482_at	6.8887	0	0
Q9NPA3	218251_at	7.80085	0	0
Q9NPA1	221125_s_at	6.81266	0	0
Q9NPA0	217898_at	7.24909	0	0
Q9NP98	219509_at	7.27635	0	0
Q9NP86	221160_s_at	5.66942	0	0
Q9NP81	218702_at	6.7346	1	0
Q9NP74	218736_s_at	4.6336	0	0
Q9NP71	221163_s_at	7.58326	0	0
Q9NP66	218152_at	4.82388	0	0
Q9NP64	214285_at	4.74061	0	0
Q9NP62	206269_at	5.32057	0	0
Q9NP61	202211_at	4.97922	1	0
Q9NP58	203191_at,203192_at	5.3781	0	0
Q9NP55	220542_s_at	6.90893	0	0
Q9NP50	220147_s_at	8.05716	0	0
Q9UNW9	206476_s_at,206477_s_at	5.8965	0	0
Q9HD52	220893_at	4.19374	0	0
Q9HD34	218561_s_at	6.22452	0	0
Q9HD23	218536_at,218538_s_at	4.79134	0	0
Q9HD15	214919_s_at	6.24257	0	0
Q9HCY8	218677_at	6.51839	0	0
Q9HCU0	219025_at	6.87875	0	0
Q9HCC8	220291_at	7.57462	0	0
Q9HCC0	209623_at,209624_s_at	6.69101	0	0
Q9NZL3	220019_s_at	5.0012	0	0
Q9HC62	218122_s_at	7.41891	0	0
Q9HC57	219478_at	6.47089	0	0
Q9HC52	219755_at	5.90983	0	0
Q9HC47	220957_at	4.7424	0	0
Q9Y272	218372_at	7.40877	0	0
Q9Y3E8	209092_s_at	7.03049	0	0
Q9HC35	220386_s_at	5.61153	0	0
Q9HC07	218095_s_at	6.55311	0	0
Q9HBY0	221089_at	4.83038	0	0
Q9HBW0	206722_s_at,206723_s_at	6.69939	0	0
Q9HBV2	220982_s_at	4.49573	0	0
Q9HBU9	219647_at	5.46526	0	0
Q9HBS7	208144_s_at	4.66972	0	0
Q9HBQ8	219876_s_at	5.43741	0	0
Q9HBM6	221616_s_at,221617_at,221618_s_at	5.35861	0	0
Q9HBM1	209891_at	4.48465	0	0
Q9HBL7	218992_at	6.92516	0	0
Q9HBL6	221612_at,91580_at	5.34602	0	0
Q9HBJ0	219702_at	6.09652	0	0
Q9HBI5	219288_at	5.86744	0	0
Q9HBH7	218332_at	7.01775	0	0
Q9HBH0	219045_at	7.31077	0	0
Q9HBF5	217104_at	4.44761	0	0
Q9HBE5	219971_at,221658_s_at	5.50138	0	1
Q9Y586	210302_s_at,210303_at	4.67443	0	0
Q9HB96	220255_at	6.31413	0	0
Q9HB90	218088_s_at	7.97405	0	0
Q9HB89	221383_at	4.87456	0	0
Q9HB75	219019_at,221640_s_at	6.55693	0	0
Q9Y5V0	218059_at	8.38311	1	0
Q9HB19	217677_at	5.0128	0	0
Q9HB15	220448_at	5.1261	0	0
Q9HB14	221325_at	4.96685	0	0
Q9HAY2	218176_at	6.69061	0	0
Q9HAV7	212432_at,212434_at	6.89112	0	0
Q9HAT1	220420_at	6.24607	0	0
Q9HAS3	220475_at	6.32291	0	0
Q9HAP6	219760_at,220151_at	6.35909	0	0
Q9HAM1	220708_at	5.73949	0	0
Q9HAL8	220461_at	5.66172	0	0
Q9UPN9	210266_s_at,212435_at,212436_at	7.46264	0	0
Q9HAJ7	219129_s_at	4.83029	0	0
Q9HAJ2	219791_s_at	5.53661	0	0
Q9HAJ0	220897_at	4.72101	0	0
Q9HAI8	220609_at	4.46158	0	0
Q9HAI6	220252_x_at	6.02881	0	0
Q9HAH7	218255_s_at	7.57771	0	0
Q9HAH1	220709_at	6.29602	0	0
Q9HAE3	220156_at	5.78205	0	0
Q9HAE0	220546_at	4.61859	0	0
Q9HAD8	220969_s_at	4.83167	0	0
Q9HAD4	218055_s_at	5.96341	0	0
Q9HAC8	219172_at	5.69636	0	0
Q9HAC4	220911_s_at	6.81415	0	0
Q9ULS2	208425_s_at	6.32772	0	0
Q9HAB5	219943_s_at	6.38961	0	0
Q9HAB3	218151_x_at,222155_s_at	7.16984	0	0
Q9HAA7	220914_at,220915_s_at	4.63599	0	0
Q9HA92	218307_at	7.35261	0	0
Q9HA90	220006_at	7.22278	0	0
Q9NVC6	221517_s_at	4.98209	1	0
Q9HA72	212424_at,221565_s_at,57715_at	7.02317	0	0
Q9HA69	215373_x_at	7.35158	0	0
Q9HA59	220582_at	4.85485	0	0
Q9HA39	220726_at	4.07702	0	0
Q9H9Z2	219823_at	4.62011	0	0
Q9H9Y2	218462_at	7.05651	0	0
Q9H9V9	218560_s_at	6.20157	0	0
Q9H9V4	219897_at	8.12908	0	0
Q9H9U3	220715_at	6.36173	0	0
Q9H9T3	221094_s_at	5.95988	0	0
Q9H9T1	219154_at	5.13868	0	0
Q9H9S5	219853_at	4.55738	0	0
Q9H9R9	222234_s_at	6.22568	0	0
Q9H9Q4	219418_at	7.62549	0	0
Q9H9P8	220089_at	4.3044	0	0
Q9H9P2	219867_at	6.50017	0	0
Q9H9L4	221821_s_at	6.92431	0	0
Q9H9L3	208114_s_at,212766_s_at	6.83584	0	0
Q9H9H5	221713_s_at	7.2276	0	0
Q9H9H4	221704_s_at	6.29883	0	0
Q9H9F9	219623_at,222147_s_at	6.16839	0	0
Q9H9E1	218769_s_at	5.19999	0	0
Q9H9D4	219224_x_at	7.51962	0	0
Q9H9B4	218392_x_at	6.46519	0	0
Q9H9A6	218577_at	4.64844	0	0
Q9H9A4	220891_at	4.89817	0	0
Q9H999	218433_at	6.25674	0	0
Q9H993	218195_at	4.31549	0	1
Q9H972	219009_at	5.35313	0	0
Q9H960	207488_at	6.59997	0	0
Q9H944	206961_s_at,212872_s_at	6.37308	0	0
Q9H939	219938_s_at	4.84851	0	0
Q9H936	218725_at	7.02301	0	0
Q9H902	204364_s_at,204365_s_at	6.60222	0	0
Q9H8Y1	220536_at	6.59742	0	0
Q9H8X3	220904_at	7.13854	0	0
Q9H8W4	218640_s_at	5.03944	0	0
Q9H8W2	220324_at	4.45887	0	0
Q9H8V8	219871_at	4.28226	0	0
Q9H8T6	220469_at	5.3374	0	0
Q9H8S9	201297_s_at,201298_s_at,201299_s_at,214812_s_at	5.61485	0	0
Q9H8S5	220323_at	8.83345	0	0
Q9NWX6	219122_s_at	6.61111	0	0
Q9H8Q9	220916_at	4.96743	0	0
Q9H8Q6	200809_x_at,220718_at	11.375	0	0
Q9NUL2	215187_at,220828_s_at	4.4647	0	0
Q9H8N7	218149_s_at,221123_x_at	6.61417	0	0
Q9H8N2	207759_s_at	5.24755	0	0
Q9H8N1	220533_at	5.75203	0	0
Q9H8M1	219397_at	7.64371	0	0
Q9H8L6	219091_s_at	5.30769	0	0
Q9H8K7	219240_s_at	5.27	0	0
Q9NW60	220945_x_at	4.9508	0	0
Q9H8H3	207761_s_at,209703_x_at	6.96776	0	0
Q9H8H2	219328_at	7.79988	0	0
Q9H8H0	221970_s_at	6.42049	1	0
Q9H8G2	219276_x_at	5.27087	0	0
Q9H8A1	220835_s_at	4.55824	0	0
Q9H867	218940_at	4.7373	0	0
Q9H853	207490_at	6.43223	0	0
Q9NYR8	220683_at	6.38133	0	0
Q9H832	217750_s_at	8.41771	0	0
Q9H816	219490_s_at	6.64559	0	0
Q9H813	218814_s_at	5.85831	0	0
Q9Y5N6	219105_x_at	4.54688	0	0
Q9H800	215861_at	5.01291	0	0
Q9H7Z7	218083_at	7.56771	0	0
Q9H7Z6	202525_at,221820_s_at	6.6291	1	0
Q9H7Z1	219054_at	5.97806	0	0
Q9H7Y2	220579_at	5.85059	0	0
Q9H7X2	218546_at	6.15752	0	0
Q9H7V2	219310_at	6.02838	0	0
Q9H7T3	220152_at	5.61927	0	0
Q9H7S7	220196_at	5.41379	0	0
Q9H7R5	220760_x_at	6.38924	0	0
Q9H7R0	208081_s_at	4.45807	0	0
Q9H7P6	221687_s_at,221828_s_at,52975_at	6.66732	0	0
Q9H7L2	216428_x_at,216492_at	5.5676	0	0
Q9H7F4	219253_at	4.83279	0	0
Q9H7F0	212297_at,219558_at	6.02465	0	0
Q9H7E9	218187_s_at	5.18332	0	0
Q9H7D7	218107_at	7.97054	0	0
Q9H7C9	221599_at,221600_s_at	6.97191	0	0
Q9H7C4	210371_s_at,221276_s_at	5.31229	0	0
Q9H792	220008_at	7.52047	0	0
Q9H788	219749_at	7.17068	0	0
Q9H773	218069_at	8.47366	0	0
Q9H772	220794_at	4.86429	0	0
Q9H762	220467_at	5.24015	0	0
Q9H761	219563_at	6.49285	0	0
Q9HC44	217877_s_at	7.66129	0	0
Q9H745	220401_at	4.38595	0	0
Q9H720	220723_s_at,220724_at	4.41458	0	0
Q9H707	219741_x_at	7.21162	0	0
Q9H706	219377_at	5.10933	0	0
Q9H6Z8	221174_at	4.56635	0	0
Q9NXK4	219809_at,222070_at,222114_x_at,57739_at	6.57199	0	0
Q9H6X4	218531_at	6.77503	0	0
Q9NQC8	218483_s_at	7.42106	0	0
Q9H6U8	219374_s_at	5.74926	0	0
Q9H6T0	207416_s_at,219395_at	7.06892	0	0
Q9H6S3	218180_s_at	6.04536	0	0
Q9H6S1	218043_s_at	4.20472	0	0
Q9H6R6	218249_at	7.26417	0	0
Q9H6R4	218199_s_at	7.09499	0	0
Q9H6L5	213662_at,213663_s_at,218510_x_at,218532_s_at	4.8593	0	0
Q9H6J7	203257_s_at,211975_at	7.78223	0	0
Q9H6H4	218777_at	7.39257	0	0
Q9H6G8	221235_s_at	6.30786	0	0
Q9H6E4	220077_at	5.98022	0	0
Q9H6D8	218843_at	7.88191	0	0
Q9H6D7	218383_at	7.16553	0	0
Q9H6B1	220117_at	4.96018	0	0
Q9H694	213429_at,220580_at	5.45594	0	0
Q9H693	219784_at,219785_s_at	6.56224	0	0
Q9H669	219018_s_at	4.53415	0	0
Q9H668	219100_at	5.63868	0	0
Q9H665	203419_at,219690_at	6.94321	0	0
Q9H656	214694_at	7.69659	0	0
Q9H649	219458_s_at	6.08084	0	0
Q9NWW7	219128_at	6.77334	0	0
Q9H628	220276_at	4.46537	0	0
Q9H627	220849_at	7.01898	0	0
Q9H609	219088_s_at,219089_s_at	6.52918	0	0
Q9H607	205441_at	6.62781	0	0
Q9H606	221179_at	7.52172	0	0
Q9H5V9	219805_at	5.13545	0	0
Q9H5V8	218451_at	5.25957	0	0
Q9NZY3	219917_at,220473_s_at	5.31374	0	0
Q9H5T8	220269_at	4.44098	0	0
Q9H5T5	219218_at	6.97134	0	0
Q9H5Q9	219880_at,219881_s_at	5.04998	0	0
Q9H5Q4	218605_at	5.18127	0	0
Q9HB73	218750_at,221580_s_at	5.46764	0	0
Q9H5J4	204256_at,210868_s_at	4.46122	0	0
Q9H5I5	219602_s_at	5.89468	0	0
Q9H5H6	221181_at	5.54831	0	0
Q9Y346	220515_at	6.21066	0	0
Q9H568	214957_at	7.8096	0	0
Q9H560	203113_s_at,213087_s_at,214395_x_at	6.27029	0	0
Q9H4X1	218723_s_at	7.14503	0	0
Q9H4T2	219676_at	4.74339	0	0
Q9H4P4	201961_s_at,201962_s_at	6.05919	0	0
Q9P0S7	220470_at	5.35861	0	0
Q9H4M9	208112_x_at,209037_s_at,209038_s_at,209039_x_at,222221_x_at	7.15906	0	0
Q9H4M7	219011_at	6.21046	0	0
Q9H4L4	203871_at,215113_s_at	6.7127	0	0
Q9H4K1	206526_at	5.04299	0	0
Q9H4B8	220179_at	5.12268	0	0
Q9H4B7	208601_s_at	6.08117	0	0
Q9H4B0	220631_at	5.65767	0	0
Q9H4A9	219452_at	6.87075	0	0
Q9H4A6	217803_at	7.15989	0	0
Q9H479	219744_at	5.00822	0	0
Q9H478	220629_at	7.0461	0	0
Q9H461	216587_s_at	5.39961	0	0
Q9H446	219598_s_at	6.54412	0	0
Q9H422	207764_s_at,210148_at,213697_at	5.37361	0	0
Q9HC58	219090_at,57588_at	5.45512	0	0
Q9H400	219541_at	6.51678	0	0
Q9H6K5	220584_at	7.31584	0	0
Q9H3V2	220790_s_at	5.99579	0	0
Q9H3U5	218109_s_at	8.1282	0	0
Q9UII5	205739_x_at	4.25748	0	0
Q9H3U1	221708_s_at	6.98285	0	0
Q9UBU2	219908_at	4.14743	0	0
Q9H3R2	218687_s_at	5.70231	0	0
Q9H3R0	209984_at,214861_at	5.29025	0	0
Q9H3Q1	214721_x_at,218062_x_at,218063_s_at	7.3847	0	0
Q9H3P7	202323_s_at,202324_s_at	5.63801	0	0
Q9H3N1	208097_s_at,209476_at	6.108	1	0
Q9H3M9	216539_at,216543_at	4.94896	0	0
Q9ULA8	219720_s_at	5.20081	0	0
Q9H3L0	217883_at	8.32666	0	0
Q9H3H9	211276_at	5.22605	0	0
Q9H3H5	209509_s_at,212524_x_at,212525_s_at	6.22487	1	0
Q9H3H3	221534_at	7.73298	0	0
Q9H3D4	207382_at,209863_s_at,211194_s_at,211195_s_at,211834_s_at	5.96586	0	0
Q9H3C7	218079_s_at	6.44815	0	0
Q9H3C1	221621_at	4.67703	0	0
Q9H3B6	201398_s_at,210733_at	6.29008	0	0
Q9H3B4	210928_at	5.50916	0	0
Q9H399	210918_at	5.72082	0	0
Q9H380	210919_at	4.00193	0	0
Q9H354	200831_s_at,200832_s_at	7.66573	0	0
Q9H353	210703_at	4.06557	0	0
Q9H347	220422_at	5.69473	0	0
Q9H306	220783_at	5.3026	0	0
Q9H305	218121_at,218183_at	6.0244	0	0
Q9H300	218271_s_at	7.8524	0	0
Q9H2Y9	220984_s_at	5.26342	0	0
Q9P031	218936_s_at	5.07493	0	0
Q9H2U6	208109_s_at	4.51696	0	0
Q9Y266	201173_x_at,210574_s_at	7.88614	1	0
Q9H2N8	221422_s_at	6.16919	0	0
Q9H2M9	202372_at,202373_s_at,202374_s_at,217900_at	7.16587	1	0
Q9H2M3	219902_at	5.2429	0	0
Q9H2K8	220761_s_at	5.26038	0	0
Q9H2K2	218228_s_at	5.56462	0	0
Q9HB40	218217_at	7.16462	0	0
Q9H8X9	221646_s_at	4.7901	0	0
Q9H2H0	220277_at	6.4912	0	0
Q9H2G4	218012_at	8.12543	0	0
Q9H2G2	206874_s_at,206875_s_at	5.53471	0	0
Q9H2F9	220180_at	5.1105	0	0
Q9UPP7	209284_s_at,209285_s_at	6.0993	0	0
Q9H2D6	202795_x_at,210276_s_at,216210_x_at	7.42371	0	0
Q9H2D1	221020_s_at	5.43524	1	0
Q9H2C1	208333_at	5.53036	0	0
Q9H2C0	220124_at	4.28027	0	0
Q9H2A9	221065_s_at	6.92123	0	0
Q9H2A3	215632_at	4.27234	0	0
Q9H295	221266_s_at	6.60873	0	0
Q9H267	218415_at,44111_at	6.20109	0	0
Q9H255	221424_s_at	5.79065	0	0
Q9H252	211045_s_at,221023_s_at	4.96231	0	0
Q9H237	219483_s_at	6.85879	0	0
Q9H228	221417_x_at	4.98017	0	0
Q9H227	219954_s_at	5.36165	0	0
Q9H213	218573_at	6.69609	0	0
Q9H204	218438_s_at	5.52433	0	0
Q9H1U4	212830_at,212831_at	6.36754	0	0
Q9H1K1	209075_s_at	8.59991	0	0
Q9H1J7	221029_s_at	5.89939	0	0
Q9H1E5	201580_s_at,201581_at	7.1799	0	0
Q9H1C3	203743_s_at,221447_s_at	5.1689	0	0
Q9H1B5	219401_at	6.15556	0	0
Q9H1A4	218575_at	6.90336	0	0
Q9H190	205104_at	6.10879	0	0
Q9H173	218436_at	6.70371	0	0
Q9NT30	207593_at	6.78115	0	0
Q9H169	221236_s_at	6.39615	1	0
Q9H161	208330_at	5.55677	0	0
Q9H160	205981_s_at,213544_at	5.51566	0	0
Q9H0Z9	212430_at	7.58692	0	0
Q9H0Y0	207774_at	6.22891	0	0
Q9H0X4	211872_s_at	6.7469	0	0
Q9H0W8	221335_x_at	7.16067	0	0
Q9NX09	202887_s_at	7.32483	0	0
Q9H0Q3	217897_at	6.64241	0	0
Q9H0M4	220618_s_at,222218_s_at	7.21241	0	0
Q9H0L4	212901_s_at,212905_at	6.24402	0	0
Q9H0K1	222351_at	5.6382	1	0
Q9NPB6	205245_at	7.03928	0	0
Q9H0H5	222077_s_at	4.59923	1	0
Q9H9R6	210307_s_at	7.02017	0	0
Q9H0E9	202227_s_at,210352_at	5.49051	0	0
Q9H0C8	221548_s_at	6.47183	0	0
Q9H0C2	221037_s_at	4.05573	0	0
Q9H0B8	221541_at	7.02752	0	0
Q9H0B6	218906_x_at	6.42196	0	0
Q9H0A8	206441_s_at,209132_s_at,209133_s_at	6.46211	0	0
Q9H5C8	221185_s_at	5.67365	0	0
Q9H084	211446_at	6.03807	0	0
Q9H081	221559_s_at	4.89696	0	0
Q9H079	218791_s_at	4.5693	0	0
Q9H074	208051_s_at,209063_x_at,209064_x_at,210283_x_at,213754_s_at	5.78439	0	0
Q9NW82	219193_at	6.52596	0	0
Q9P0L2	221047_s_at	5.79427	0	0
Q9UPR5	215267_s_at	7.05635	1	0
Q9H015	205896_at	5.7671	0	0
Q9H009	200735_x_at,208635_x_at,222224_at	10.0206	0	0
Q9GZZ9	218289_s_at	5.27039	0	0
Q9GZZ7	221199_at	7.81688	0	0
Q9GZZ6	220210_at	5.8321	0	0
Q9GZZ1	217745_s_at	5.27413	0	0
Q9GZY8	219137_s_at	5.76807	0	0
Q9GZY6	211768_at,221581_s_at	6.61038	0	0
Q9GZY4	206497_at,209445_x_at	5.42127	0	0
Q9GZY1	208329_at	4.75316	0	0
Q9GZX9	219201_s_at	4.61524	0	0
Q9GZV8	220714_at	7.17148	0	0
Q9GZV5	202132_at,202133_at,202134_s_at	5.27705	0	0
Q9GZV4	220198_s_at	4.38626	0	0
Q9GZU5	221684_s_at	5.91545	0	0
Q9NTU9	221497_x_at	5.48849	0	0
Q9GZT3	201575_at,215424_s_at,221434_s_at	7.12465	0	0
Q9GZS9	221164_x_at	6.94958	0	0
Q9GZS3	221531_at,221532_s_at	6.42169	0	0
Q9GZS1	218997_at	6.5288	1	0
Q9GZR5	219532_at	4.34914	0	0
Q9GZR1	202318_s_at,202319_at	4.911	0	0
Q9GZP9	218333_at	6.0414	0	0
Q9GZP7	221412_at	4.99054	0	0
Q9GZP1	218359_at	6.7581	0	0
Q9GZP0	219304_s_at	6.60669	0	0
Q9GZN4	205847_at	6.98097	0	0
Q9GZN2	216262_s_at,218724_s_at	6.26396	0	0
Q9GZM8	208093_s_at	6.91008	0	0
Q9GZM7	219058_x_at	7.37964	0	0
Q9C0K0	219528_s_at	4.85515	0	0
Q9C0E4	216481_at	8.25984	0	0
Q9C0C9	218141_at	7.38238	0	0
Q9C0B9	219062_s_at	5.53265	0	0
Q9C0B6	214822_at	6.10607	0	0
Q9C0B1	209702_at	6.71276	1	0
Q9H8F1	220340_at	7.28422	0	0
Q9C073	221249_s_at	7.01224	0	0
Q9C040	202341_s_at,202342_s_at,214248_s_at,215945_s_at	5.90871	0	0
Q9C026	209859_at	5.3901	0	0
Q9BZZ5	201686_x_at,201687_s_at,214959_s_at	6.54818	1	0
Q9BZX2	209825_s_at	5.8361	0	0
Q9UKK5	220830_at	4.61008	0	0
Q9BZV2	220736_at	5.24689	0	0
Q9BZV1	214426_x_at,220757_s_at	7.41725	0	0
Q9NW22	221652_s_at	5.13331	0	0
Q9NRR1	219837_s_at	5.95965	0	0
Q9BZS9	210111_s_at	5.25195	0	0
Q9BZS7	209256_s_at,210111_s_at	5.80653	0	0
Q9BZQ8	217966_s_at,217967_s_at	6.34895	1	0
Q9BZQ4	209755_at	6.7391	0	0
Q9BZQ2	220996_s_at	5.85508	0	0
Q9BZM2	221416_at	5.59778	0	0
Q9BZL1	218011_at	8.11278	1	0
Q9BZE2	221277_s_at	5.92035	0	0
Q9BZD6	207291_at	5.32332	0	0
Q9BZB8	219578_s_at	7.09049	0	0
Q9BZA4	214131_at	4.4317	0	0
Q9BZA1	211460_at	5.10022	0	0
Q9BZ95	218173_s_at,221248_s_at	5.82494	0	0
Q9BYZ6	209295_at,209441_at	6.63722	0	0
Q9BYZ2	210712_at	4.67777	0	0
Q9BYW3	221414_s_at	5.02634	0	0
Q9BYW2	212493_s_at,215038_s_at,220946_s_at	5.99566	0	0
Q9BYT9	215241_at	4.63608	0	0
Q9BYT1	219559_at	7.28511	0	0
Q9BYU5	220970_s_at	5.26989	0	0
Q9BYQ2	220972_s_at	4.48209	0	0
Q9BYJ1	207708_at,222383_s_at	6.2466	0	0
Q9BYH1	207873_x_at,211894_x_at,213609_s_at,216047_x_at	6.90844	0	0
Q9BYF1	219962_at,222257_s_at	5.19946	0	0
Q9BYD3	218105_s_at	7.61234	0	0
Q9BYD1	218049_s_at	4.92363	0	0
Q9BYC9	220526_s_at	6.80098	1	0
Q9BYB4	207662_at,220762_s_at	5.041	0	0
Q9BY76	221009_s_at	6.87431	0	0
Q9BY66	206700_s_at	7.29095	1	0
Q9BY49	221142_s_at	5.95151	0	0
Q9BY27	208024_s_at,214024_s_at	6.60784	0	0
Q9BXW7	218592_s_at	6.35807	0	0
Q9BXU2	221034_s_at	6.60757	0	0
Q9BXU0	221438_s_at	4.12867	0	0
Q9BXR0	221270_s_at	7.16172	0	0
Q9BXM7	208674_x_at,208675_s_at,209018_s_at,209019_s_at	7.98295	0	0
Q9BXM0	220024_s_at	7.80933	0	0
Q9BXL8	218399_s_at	7.26225	0	0
Q9BXD5	221210_s_at	4.81389	0	0
Q9GZM0	218304_s_at	5.38563	0	0
Q9BX97	221529_s_at	7.2656	0	0
Q9BX95	221268_s_at	4.90345	0	0
Q9BX74	211703_s_at,212963_at,213883_s_at	5.95781	0	0
Q9BX63	221703_at	4.37866	0	0
Q9BWW9	220478_at	6.86748	0	0
Q9BWW7	221026_s_at	4.99566	0	0
Q9BWU0	218682_s_at	5.42788	0	0
Q9BWS9	209263_x_at	6.42128	0	0
Q9BWQ8	203618_at,203619_s_at	6.30477	0	0
Q9BWM7	217226_s_at,220974_x_at	6.79431	0	0
Q9BWJ5	221263_s_at	8.33934	0	0
Q9BWJ2	207458_at	7.25434	0	0
Q9BWH6	218441_s_at	7.52614	0	0
Q9BWG6	218672_at	9.33285	0	0
Q9BWF3	200997_at	7.76312	1	0
Q9BWE0	219041_s_at	8.03079	0	0
Q9BWC9	207006_s_at	4.92842	0	0
Q9Y5Y5	221603_at,221604_s_at,49878_at	6.99042	1	0
Q9BW72	209327_s_at,209328_x_at,209329_x_at,213833_x_at	5.02453	0	0
Q9BW71	204504_s_at,204878_s_at	7.17602	0	0
Q9BW61	218260_at	5.44833	0	0
Q9BW30	218876_at	5.94001	0	0
Q9Y255	221250_s_at	7.48737	1	0
Q9BVX4	220449_at	7.20559	0	0
Q9BVX2	201764_at	8.67796	0	0
Q9BVW6	220930_s_at,220931_at	4.89525	0	0
Q9NWZ6	219258_at	5.52568	0	0
Q9BVV8	221587_s_at	6.83298	0	0
Q9NVB0	218535_s_at	4.5113	0	0
Q9UGJ1	203050_at,211337_s_at	6.91023	0	0
Q9BVR0	215847_at	4.89755	0	0
Q9HA41	215694_at,218933_at,222163_s_at	5.11296	0	0
Q9NWS0	217872_at	8.5702	0	0
Q9BVK8	202475_at	8.34657	0	0
Q9BVK6	205812_s_at,208757_at	8.83601	1	0
Q9BVK2	203545_at	7.10175	0	0
Q9BVI4	218860_at	7.12486	0	0
Q9BVG9	221005_s_at	6.85579	0	0
Q9BVC6	201361_at	8.51136	0	0
Q9BVC5	219662_at	4.90218	0	0
Q9BV94	218282_at	5.75315	0	0
Q9BV87	200070_at,207511_s_at	6.95747	0	0
Q9BV81	221255_s_at	7.72165	0	0
Q9BV57	217761_at	6.69865	0	0
Q9BV47	219144_at	6.70465	0	0
Q9BV40	202546_at	7.50343	0	0
Q9BV38	209461_x_at	5.54384	0	0
Q9HBL9	221552_at,221679_s_at,45288_at	5.32813	0	0
Q9BV19	219406_at,62212_at	6.10123	0	0
Q9BUY7	210525_x_at,214264_s_at	4.67189	0	0
Q9BUU2	218945_at	6.31393	0	0
Q9BUT1	218285_s_at	5.68446	0	0
Q9BUR5	221620_s_at	6.8734	0	0
Q9BUP3	207180_s_at,209448_at	6.74472	0	0
Q9BUN8	218172_s_at,219402_s_at	5.97382	1	0
Q9BUN5	219585_at,221912_s_at	6.01325	0	0
Q9BUN3	216189_at	4.16172	0	0
Q9NWZ4	211071_s_at,218157_x_at,221222_s_at	6.32767	0	0
Q9BUM1	221759_at,44654_at	7.36822	0	0
Q9BUL9	219143_s_at	5.70317	0	0
Q9BUL8	210907_s_at	7.23398	0	0
Q9BUJ0	210006_at	6.86456	0	0
Q9NXI3	204593_s_at,204594_s_at,221516_s_at	6.76098	0	0
Q9BUH8	220795_s_at	6.78418	0	0
Q9NXU9	219730_at,221650_s_at	5.25567	0	0
Q9BUB7	201021_s_at,219448_at,219449_s_at	7.10336	0	0
Q9BUB4	219384_s_at	5.8605	0	0
Q9BUA6	221659_s_at,221660_at	6.55243	0	0
Q9BU89	208141_s_at,210030_at,213949_s_at	5.89949	0	0
Q9BU82	220698_at	5.98534	0	0
Q9BU76	200065_s_at,219063_at	7.9085	0	0
Q9BU68	219127_at	7.19518	0	0
Q9UPM9	205662_at,210534_s_at,210535_at	5.48279	0	0
Q9BU20	220963_s_at	6.10423	0	0
Q9BU02	201613_s_at,214341_at,218540_at	7.03898	0	0
Q9BTX1	218073_s_at	4.71332	0	0
Q9HAG4	219170_at,221610_s_at	6.48348	0	0
Q9BTV4	209375_at,217795_s_at	7.87807	0	0
Q9BTU6	209345_s_at,209346_s_at,215134_at,218631_at	6.97087	0	0
Q9Y3B8	218194_at	7.24316	0	0
Q9BTP6	219836_at	5.40256	0	0
Q9BTN0	219346_at	5.30422	0	0
Q9BTL4	202081_at	9.28762	1	0
Q9BTE6	222064_s_at	5.57744	0	0
Q9BTE1	209231_s_at,209232_s_at	7.0141	0	0
Q9BTD3	219663_s_at	5.01097	0	0
Q9BUJ2	208713_at,209675_s_at	6.94231	0	0
Q9NQC1	208202_s_at,212660_at	6.76033	0	0
Q9BT67	217800_s_at	6.49986	0	0
Q9BT56	221067_s_at	7.33164	0	0
Q9BT40	202781_s_at,202782_s_at	7.54093	0	0
Q9BSZ0	219801_at	5.35432	0	0
Q9BSV6	218132_s_at	6.29908	1	0
Q9BSR8	209551_at,213999_at	5.04076	0	0
Q9BSN7	219315_s_at	6.77556	0	0
Q9BSM1	210022_at,210023_s_at	7.20955	0	0
Q9BSL1	202151_s_at	6.79894	0	0
Q9BSJ6	221591_s_at	7.00188	0	0
Q9BSJ5	221048_x_at	4.97232	0	0
Q9BSH5	221256_s_at	6.32867	0	0
Q9H7H0	218366_x_at	8.04704	0	0
Q9BSE5	212911_at,221648_s_at	4.98319	0	0
Q9BSC4	218591_s_at	4.79359	0	0
Q9Y2D2	206770_s_at,209865_at	4.38978	0	0
Q9BSB4	218214_at	6.40652	1	0
Q9BS40	218729_at	5.56241	0	0
Q9BS18	209001_s_at,215282_at	5.8388	0	0
Q9BRX9	202802_at	6.33023	0	0
Q9H870	218719_s_at,45633_at	5.37219	0	0
Q9BRX2	218472_s_at,221076_at	4.34165	0	0
Q9BRT3	216836_s_at	7.37013	0	0
Q9BRR8	219818_s_at	4.88455	0	0
Q9BRR0	211773_s_at	8.04395	0	0
Q9BRQ5	221864_at	7.89824	0	0
Q9BRP9	211775_x_at	4.11173	0	0
Q9BRP4	218957_s_at	5.93636	0	0
Q9BRP0	211778_s_at	6.2434	0	0
Q9H651	221702_s_at	7.67739	0	0
Q9BRK0	205331_s_at	7.80535	0	0
Q9BTW9	201759_at,211052_s_at,213589_s_at	5.84494	0	0
Q9Y3C7	219318_x_at	6.57745	0	0
Q9BR11	217592_at	6.80668	0	0
Q9BR01	219425_at	6.52139	0	0
Q9Y2I6	207705_s_at	6.3053	0	0
Q9BQT8	220474_at	4.17946	0	0
Q9BQS8	218204_s_at	4.97367	0	0
Q9BQJ4	209655_s_at,209656_s_at	4.71406	0	0
Q9BQE9	202518_at	6.83559	0	0
Q9BQB6	217949_s_at	7.62297	0	0
Q9BQA5	206495_s_at	5.85497	0	0
Q9BQ95	218225_at	6.25843	0	0
Q9BQ70	213311_s_at,214704_at,221495_s_at	7.7295	1	0
Q9BQ65	218060_s_at	7.63647	0	0
Q9BQ50	207891_s_at,211788_s_at,213334_x_at	5.98964	0	0
Q9BQ49	219097_x_at	7.11781	0	0
Q9BQ48	221692_s_at	6.78231	0	0
Q9BQ13	219545_at,58916_at	6.01208	0	0
Q9BQ04	209497_s_at	7.06873	0	0
Q9BPY8	211597_s_at	6.69522	0	0
Q9H7B0	200918_s_at	8.41686	0	0
Q9BPX1	219113_x_at	7.36367	0	0
Q9BPW8	201708_s_at,201709_s_at	8.1636	0	0
Q9BPU9	219766_at	7.3398	0	0
Q99999	205670_at	5.53632	0	0
Q9BWA0	221576_at,221577_x_at	5.19598	0	0
Q99986	203856_at	5.56212	0	0
Q99967	207980_s_at,209357_at	5.45442	0	0
Q99966	207144_s_at	7.05238	0	0
Q99958	214520_at	5.73338	0	0
Q99954	214565_s_at,214566_at	5.38777	0	0
Q99935	208004_at	5.93377	0	0
Q99932	204310_s_at,206815_at,206816_s_at,214066_x_at	5.56932	0	0
Q99928	216895_at	4.61618	0	0
Q99884	208494_at	7.08696	0	0
Q99880	207611_at,208490_x_at,208527_x_at,208579_x_at	6.08824	0	0
Q99879	208515_at	4.73614	0	0
Q99877	207226_at,208579_x_at,214644_at	5.61625	0	0
Q9UFH9	207891_s_at,213334_x_at	6.04639	0	0
Q99865	207841_at,211704_s_at	4.96067	0	0
Q99805	201078_at	7.44882	0	0
Q99801	209706_at,211497_x_at,211498_s_at	6.64594	0	0
Q99777	215027_at	7.32298	0	0
Q99748	210683_at	4.02929	0	0
Q99742	206699_x_at,216975_x_at	5.00578	0	0
Q99741	203967_at,203968_s_at	4.76942	0	0
Q99735	204168_at	7.55646	0	0
Q99733	201414_s_at	8.14049	0	0
Q99732	200704_at,200706_s_at	8.67417	0	0
Q99727	206243_at	5.33977	0	0
Q99712	210119_at,211806_s_at	7.00242	0	0
Q99698	203518_at,210943_s_at,215415_s_at	6.14279	0	0
Q99689	203562_at,219046_s_at,222171_s_at,63305_at	6.70613	0	0
Q99677	206960_at	4.10764	0	0
Q99676	213452_at	4.77076	0	0
Q99675	204605_at	5.2664	0	0
Q99650	205729_at	5.23646	1	0
Q99645	206439_at	4.32787	0	0
Q9UD92	206387_at	6.81998	0	0
Q99624	205972_at	6.85614	0	0
Q9BXV3	201600_at	9.60095	0	0
Q99618	206047_at,221436_s_at	7.09081	0	0
Q99608	209550_at	7.22096	0	0
Q9UD99	207164_s_at,212774_at	4.97784	0	0
Q99584	202598_at	7.36217	0	0
Q99583	204206_at	6.9196	0	0
Q99581	207260_at	6.68397	0	0
Q99578	206984_s_at	4.45508	0	0
Q99574	205352_at	5.54882	0	0
Q99567	202900_s_at	5.19915	0	0
Q99525	208551_at	5.16442	0	0
Q99523	212797_at,212807_s_at	5.69675	0	0
Q99497	200006_at	9.17703	1	0
Q99496	205215_at	4.92678	0	0
Q99490	206152_at,215080_s_at	6.16263	0	0
Q9C084	207132_x_at,210908_s_at	9.41571	0	0
Q99467	206206_at	6.43357	0	0
Q99463	210444_at	6.47783	0	0
Q99459	209055_s_at,209056_s_at,209057_x_at,222179_at	6.61567	0	0
Q99456	207811_at	5.37275	0	0
Q99453	207009_at	6.1068	0	0
Q99445	208000_at	7.07972	0	0
Q99440	207241_at	5.62636	0	0
Q99424	205364_at	5.5222	0	0
Q99406	205347_s_at,214051_at	6.2627	0	0
Q99218	208220_x_at	4.88458	0	0
Q96TC7	218126_at	7.82506	0	0
Q99593	207155_at,211886_s_at	6.21389	0	0
Q96TA0	208504_x_at,221317_x_at,221408_x_at,221450_x_at	6.35339	0	0
Q96T83	214860_at,214863_at	5.28905	0	0
Q9UNI0	212032_s_at,218961_s_at	6.55637	0	0
Q96T51	218243_at	8.47407	0	0
Q9NWJ2	219981_x_at,60794_f_at	4.38106	0	0
Q96SN7	218811_at,218812_s_at	5.38035	0	0
Q9NSA4	209266_s_at,209267_s_at,216504_s_at,219869_s_at	5.35896	0	0
Q96SL4	213170_at	5.54093	0	0
Q96SI1	218553_s_at	6.49747	0	0
Q96SB8	218781_at	5.76352	1	0
Q96S99	219566_at	6.91597	0	0
Q96S55	218015_s_at	5.37437	0	0
Q96S36	214950_at	6.94187	0	0
Q96RU8	202241_at	6.27445	0	0
Q96RU7	218145_at	7.15301	0	0
Q96RS0	219231_at	6.5404	0	0
Q9H9M0	220903_at	5.96299	0	0
Q96RM9	211461_at	6.48237	0	0
Q9NTC5	220746_s_at	7.34577	0	0
Q96RK4	212744_at,212745_s_at	5.52721	0	0
Q96RK0	212784_at	7.98411	0	0
Q96RE5	208091_s_at	8.29591	0	0
Q9H623	207133_x_at	6.75455	0	0
Q96QB4	208287_at	5.98831	0	0
Q9NZV7	209243_s_at,220653_at	5.94844	0	0
Q96Q89	205235_s_at	5.55299	0	0
Q96Q83	202082_s_at	6.22517	0	0
Q9NWU5	218339_at	5.96594	0	0
Q9NV31	221688_s_at	7.0657	1	0
Q9H2H6	208118_x_at,210057_at	7.6414	0	0
Q96SW2	218142_s_at	7.68971	0	0
Q96PZ2	218248_at	7.98278	0	0
Q9HBI1	204629_at,216253_s_at,37965_at,37966_at	6.17666	1	0
Q96PL5	219905_at	5.00663	0	0
Q9BXH1	211692_s_at	7.67584	0	0
Q96PE3	204552_at,204553_x_at,208363_s_at,208364_at	5.67826	0	0
Q96PE2	203756_at	7.53252	0	0
Q96P71	210720_s_at	6.63584	0	0
Q9Y2N3	203802_x_at,212178_s_at,213360_s_at,213460_x_at,213670_x_at,213773_x_at,213842_x_at,214100_x_at	7.42558	0	0
Q96NX5	209270_at,215161_at,217128_s_at	6.02058	0	0
Q96NW4	221522_at	5.81783	0	0
Q96NT5	213259_s_at	6.32943	0	0
Q96NS8	219442_at	7.812	0	0
Q9BZ01	204145_at	6.76727	0	0
Q9NQC5	219430_at,221966_at,43934_at	7.44354	0	0
Q96N15	222274_at	5.828	0	0
Q96N11	219261_at,222002_at,47083_at	6.84666	0	0
Q96MY7	209944_at	6.53089	0	0
Q96MU7	212455_at	6.8776	0	0
Q96MT8	219242_at,222151_s_at	5.3595	0	0
Q96MM2	215973_at,215974_at	6.2058	0	0
Q96MK8	217723_x_at	7.94555	0	0
Q96MJ0	208585_at	5.88621	0	0
Q9Y3E5	218732_at	7.04826	0	0
Q96MC5	212736_at	5.82511	0	0
Q96M98	214204_at,215472_at	5.29848	0	0
Q96M60	216411_s_at	4.52984	0	0
Q96LZ7	202436_s_at,202437_s_at	6.16117	0	0
Q96LT6	205804_s_at	5.77811	0	0
Q96LQ9	35147_at	7.67203	0	0
Q96LJ7	213279_at	7.03077	0	0
Q9H3N8	221169_s_at,221170_at	4.87956	0	0
Q96L96	214846_s_at	5.65948	0	0
Q96L91	212375_at,212376_s_at	7.04367	0	0
Q96L21	217559_at	5.8175	0	0
Q96KW2	216582_at	6.31548	0	0
Q9NQX3	220773_s_at	6.11174	0	0
Q96KS0	220956_s_at	8.09066	0	0
Q96KN7	206608_s_at,217815_at	8.31881	0	0
Q9H921	219046_s_at,222171_s_at,63305_at	6.73665	0	0
Q96KM6	221869_at,55872_at	4.78348	0	0
Q96KF7	213312_at,213314_at	5.47985	0	0
Q96KB5	219148_at	4.27608	0	0
Q9Y2U5	221695_s_at	5.79155	0	0
Q96K58	219047_s_at	5.96706	0	0
Q9H7U6	222263_at,79005_at	6.18297	0	0
Q96K19	220985_s_at	4.67556	0	0
Q9NUX8	220615_s_at	6.66874	0	0
Q99435	203413_at	6.79081	0	0
Q96JQ0	218892_at,222101_s_at	6.44914	0	0
Q9H2S9	208472_at	6.91064	0	0
Q96JI7	203513_at,208264_s_at,208985_s_at	6.45128	0	0
Q96JH7	219810_at	5.20506	0	0
Q96JB5	218740_s_at	8.63448	0	0
Q96JB3	212964_at,212965_at,212966_at,216911_s_at	5.37375	0	0
Q9Y2R0	218026_at	7.6007	0	0
Q96IZ7	219507_at	5.60231	0	0
Q96IZ0	204004_at,204005_s_at,214090_at,214237_x_at	4.84413	0	0
Q9UL26	213405_at,215507_x_at,218360_at	6.05254	0	0
Q96IY4	206651_s_at	5.18214	0	0
Q96IW7	218703_at	4.55108	0	0
Q96IV6	212137_at,220751_s_at,48030_i_at,48031_r_at	7.68732	0	0
Q9NV10	220742_s_at	6.95365	0	0
Q96IS3	210030_at	5.88487	0	0
Q9UKY7	212010_s_at,213548_s_at,213554_s_at	6.72286	0	0
Q96IC2	208107_s_at,215215_s_at	5.57254	0	0
Q96I82	217511_at,221000_s_at	5.89596	0	0
Q9H5H1	219217_at	6.20735	0	0
Q96I13	219101_x_at	5.57557	0	0
Q96HY6	218159_at	7.49178	0	0
Q9H0S5	221265_s_at	7.01013	0	0
Q96HU8	219619_at	4.436	0	0
Q96HP8	218345_at	7.87961	0	0
Q96HP0	221793_at,221794_at,222003_s_at,222004_s_at,55583_at	6.19551	0	0
Q9Y3V5	204019_s_at	5.27055	0	0
Q9Y2J2	206710_s_at,211776_s_at,212681_at	4.94685	1	0
Q96HJ5	210254_at	4.32136	0	0
Q96HI0	222110_at,57703_at	5.0739	0	0
Q9BYJ8	218706_s_at	4.76364	0	0
Q9H7C7	219550_at,220758_s_at	6.76085	0	0
Q96HE9	219392_x_at	7.44207	0	0
Q96HE8	221951_at,65630_at	6.06562	0	0
Q96HE7	218498_s_at	6.74764	0	0
Q96HA8	219060_at	5.15693	0	0
Q96H86	222120_at,57516_at	5.72282	0	0
Q96H78	212683_at,32091_at	6.15979	0	0
Q96H22	219555_s_at,222118_at	5.22896	0	0
Q96H20	217750_s_at,218391_at	8.19005	0	0
Q96GY0	205308_at	5.35576	0	0
Q96GX9	218698_at	5.18424	0	0
Q9UL25	203885_at	6.1022	0	0
Q96GX1	206438_x_at	9.3128	0	0
Q96GV9	221823_at	5.74636	0	0
Q96GS4	219417_s_at,220101_x_at	6.62905	0	0
Q96GQ5	207771_at,217891_at,222190_s_at	6.92428	0	0
Q96GM5	203183_s_at,209518_at	7.4658	0	0
Q9H929	218509_at,64899_at	6.70208	0	0
Q96GL9	209353_s_at,222095_s_at	5.89392	0	0
Q96GG9	218583_s_at	6.09037	0	0
Q96GF1	207280_at	6.1132	0	0
Q96GD4	209464_at	5.54392	0	0
Q96GD3	221216_s_at	6.90692	0	0
Q96GC9	220990_s_at	5.99116	0	0
Q96GC5	218281_at	8.15854	0	0
Q9H8H1	204800_s_at,204801_s_at	6.33382	0	0
Q96G91	208887_at,214546_s_at,221649_s_at	7.16013	1	0
Q9GZX5	219266_at	5.00185	0	0
Q96G61	219855_at	7.97424	0	0
Q96G04	220353_at,222013_x_at	5.74985	0	0
Q96G01	204741_at	7.14478	0	0
Q96FZ7	218743_at	7.18869	1	0
Q96FZ2	201677_at,201678_s_at	6.33897	1	0
Q9NNZ3	206782_s_at,213919_at	6.20335	0	0
Q96FX8	217744_s_at	5.01236	0	0
Q9UHX2	219654_at	5.30296	0	0
Q9NUN5	218191_s_at	8.33849	0	0
Q96FS4	204164_at	6.93603	0	0
Q9Y6V3	213365_at	4.71787	0	0
Q9Y3Y3	209322_s_at,40149_at	8.22116	0	0
Q96FE7	202193_at,221756_at,221757_at	6.77376	0	0
Q99575	213449_at	5.74765	0	0
Q96F86	202140_s_at,219207_at	7.95732	0	0
Q96F83	213512_at	7.70364	0	0
Q9Y5N5	220311_at	5.56712	0	0
Q96F24	221803_s_at	4.62405	0	0
Q96F15	218805_at,64064_at	8.54716	0	0
Q96F07	215785_s_at,220999_s_at	7.91841	1	0
Q96F05	218299_at,52164_at	6.11364	0	0
Q9H641	219284_at	5.97171	0	0
Q96EU7	219283_at	5.7012	0	0
Q96ER9	218722_s_at	6.52618	0	0
Q96EQ8	207735_at	5.08396	0	0
Q96EP1	218803_at	7.40447	0	0
Q96EN8	219959_at	4.88333	0	0
Q96EK5	212453_at	5.7234	0	0
Q9NZF1	219014_at	9.02578	0	0
Q96EI5	202371_at	6.13314	0	0
Q96EH5	210115_at	4.75608	0	0
Q96EG1	213836_s_at	5.15448	0	0
Q96EF6	220233_at	5.92051	0	0
Q96EE3	221931_s_at	5.11174	0	0
Q96ED9	218780_at	5.39334	0	0
Q96EB6	218878_s_at	5.11219	0	0
Q96EA4	221685_s_at	6.25837	1	0
Q9Y305	221641_s_at	6.80563	0	0
Q96E40	209390_at,220050_at	7.30399	0	0
Q9H6W0	219610_at	8.0546	0	0
Q96E29	219363_s_at	4.67131	0	0
Q96E22	215207_x_at,37079_at	4.43528	0	0
Q96DZ5	212358_at	8.29375	0	0
Q9NXN4	219473_at	6.54939	0	0
Q96DX8	219684_at	6.94381	0	0
Q96DX7	217759_at	7.61579	0	0
Q9BVF5	205673_s_at	5.64237	0	0
Q96DW6	217961_at	7.42597	0	0
Q9H0E3	220367_s_at	7.44651	0	0
Q9H9X1	203802_x_at,205096_at,212178_s_at,213360_s_at,213460_x_at,213670_x_at,213773_x_at,213842_x_at,214100_x_at	7.33172	0	0
Q9HAU4	205596_s_at	4.9725	0	0
Q9H2P9	219590_x_at,222360_at	5.74299	0	0
Q96DB5	218549_s_at	4.93899	0	0
Q9NWB7	218100_s_at	4.42812	0	0
Q9Y2J8	209791_at	7.15451	0	0
Q9NX95	218692_at	6.28154	0	0
Q96D70	221764_at,55705_at	9.68384	0	0
Q9Y2Z6	218036_x_at	5.13384	0	0
Q9NW81	218038_at,45828_at	7.01225	0	0
Q96D42	207052_at	4.9221	0	0
Q9BXN2	221698_s_at	5.79456	0	0
Q96ME1	215068_s_at,216395_at,220896_at	5.37705	0	0
Q96D15	219102_at,61734_at	6.40726	0	0
Q96CX2	212188_at,212192_at	6.03989	0	0
Q96CW6	203578_s_at,203579_s_at	5.01615	0	0
Q96CW1	200613_at	7.77585	1	0
Q96CV9	202073_at,202074_s_at	6.53373	0	0
Q96CS3	212106_at,212108_at	6.60358	0	0
Q96CQ1	201917_s_at,201918_at	6.83893	0	0
Q9Y3B5	218170_at	5.40044	0	0
Q9H7G2	218844_at	6.16986	0	0
Q96CJ1	219551_at	5.30673	0	0
Q9Y4C4	213457_at	5.58831	0	0
Q96CD2	219066_at	5.82793	0	0
Q96CD0	220080_at	4.87525	0	0
Q96CB8	218616_at	5.53362	0	0
Q96CB5	220038_at,220216_at	4.45035	0	0
Q96C90	212680_x_at	7.40801	0	0
Q9UL58	220214_at	6.10873	0	0
Q96C45	220958_at	5.52396	0	0
Q96C10	219364_at	7.19796	0	0
Q96C01	215947_s_at	7.43509	1	0
Q96BZ8	203239_s_at	5.40487	0	0
Q96BY9	200847_s_at	8.51566	1	0
Q96DQ3	219164_s_at	4.68518	0	0
Q96BY2	212508_at	6.56467	0	0
Q9NWT9	218872_at	6.72074	0	0
Q96BR5	219420_s_at	7.89803	0	0
Q96BP3	213483_at	5.27355	0	0
Q9Y2I0	213088_s_at,213092_x_at,213458_at,213463_s_at,213896_x_at	4.57426	0	0
Q9HAT0	220425_x_at	5.30035	0	0
Q9P0T5	219071_x_at,221629_x_at	8.13479	0	0
Q96BJ8	219411_at	5.49213	1	0
Q9H4C8	220366_at	5.55568	0	0
Q96BF6	212993_at	4.73753	0	0
Q96BD8	217640_x_at	4.2682	0	0
Q96BD5	203278_s_at	6.76055	0	0
Q96BD0	219911_s_at	7.10021	0	0
Q96BA8	213059_at,213498_at	6.82594	0	0
Q96B96	213272_s_at	7.24747	0	0
Q96B77	204676_at	6.81757	0	0
Q96FX7	221907_at,52741_at	7.82767	0	0
Q96B23	217508_s_at,217539_at	5.19683	0	0
Q96B01	204146_at	3.91852	0	0
Q96AZ6	204698_at,33304_at	7.38769	0	0
Q96AZ1	213861_s_at	6.15691	0	0
Q9P272	214796_at	4.72031	0	0
Q9H7F8	220094_s_at	5.49925	0	0
Q96AQ7	219398_at	7.29237	0	0
Q96AN9	204587_at	7.26568	0	0
Q96AN5	219589_s_at	6.46936	0	0
Q9HBT3	218380_at	7.87591	0	0
Q96AJ1	204576_s_at,204577_s_at	4.37021	0	0
Q96SA4	220489_s_at	5.23504	0	0
Q96AY2	222231_s_at	7.36031	0	0
Q96AG3	212833_at	6.65627	1	0
Q96AD5	212705_x_at,213862_at,39854_r_at	6.79461	1	0
Q96AC1	209209_s_at,209210_s_at,214212_x_at	4.93286	1	0
Q9Y3P4	204402_at,213779_at	6.85635	0	0
Q96A72	218894_s_at	4.44346	0	0
Q96A46	221432_s_at	7.62924	0	0
Q96A33	217814_at	5.69141	0	0
Q96K20	218485_s_at	6.55804	0	0
Q96A26	220942_x_at,221533_at	7.36066	1	0
Q9HA38	219628_at	6.86881	0	0
Q969Z3	219527_at,221636_s_at	5.62719	0	0
Q969Y2	213835_x_at	7.21331	0	0
Q969W0	212460_at,213508_at	5.20988	0	0
Q969V5	218246_at	8.29342	0	0
Q969V3	222206_s_at	5.38802	0	0
Q969T4	210024_s_at	6.06668	1	0
Q969Q6	218852_at	5.78004	0	0
Q969Q0	207585_s_at	8.92154	1	0
Q9BVC3	217426_at,219000_s_at	4.62115	0	0
Q969N2	217770_at	8.12547	1	0
Q969M3	221423_s_at	5.79323	0	0
Q969K3	219035_s_at	8.07684	0	0
Q9NWA2	220786_s_at	4.12361	0	0
Q969H8	216483_s_at,221739_at	7.90239	0	1
Q969H6	204839_at,208632_at	6.49614	0	0
Q969G5	213010_at,216995_x_at	6.02481	0	0
Q9UJY7	209899_s_at	8.33117	0	0
Q93098	207612_at	6.11339	0	0
Q93088	206119_at	7.22993	0	0
Q93079	208527_x_at,208546_x_at	5.22719	0	0
Q93077	215071_s_at	6.79984	0	0
Q93073	212450_at,212451_at	5.28123	0	0
Q93045	203000_at,203001_s_at	5.28624	0	0
Q93034	203531_at,203532_x_at,203533_s_at	5.12041	0	0
Q93033	207167_at	5.69562	0	0
Q96B25	205356_at	6.39806	0	0
Q92989	204370_at	7.05299	0	0
Q92988	208216_at,210259_s_at	5.50919	0	0
Q9P1Y6	208436_s_at	6.40993	1	0
Q92973	207657_x_at,209225_x_at,209226_s_at,212635_at,221829_s_at	7.43474	0	0
Q92968	205246_at	5.48653	0	0
Q92954	206007_at	4.90545	0	0
Q92952	206231_at	7.94982	0	0
Q92949	205906_at	6.94426	0	0
Q92947	203500_at,208369_s_at	6.79536	0	0
Q92918	206296_x_at,214219_x_at,214339_s_at	7.17586	0	0
Q92917	203776_at	7.12344	0	0
Q9UEU3	211123_at	7.37983	0	0
Q92903	205709_s_at,222063_s_at	4.69151	0	0
Q92901	206768_at	5.91099	1	0
Q92882	204479_at	6.89315	0	0
Q9Y534	203467_at,209981_at	6.65336	0	0
Q92843	209311_at	6.38732	0	0
Q92837	219889_at	6.5477	0	0
Q92831	203845_at	6.00603	0	0
Q92820	203560_at	4.39272	0	0
Q92819	206432_at	4.42655	0	0
Q92806	207527_at	5.75147	0	0
Q92786	207401_at	5.0066	0	0
Q92785	202116_at	6.8748	0	0
Q92783	203544_s_at	5.73152	0	0
Q92772	207073_at	6.30015	0	0
Q92769	201833_at	5.41822	1	0
Q92764	216921_s_at	5.82016	0	0
Q92748	206936_x_at	6.16889	0	0
Q92743	201185_at	7.5735	1	0
Q92730	210056_at	5.34125	0	0
Q96IQ7	204081_at	6.8902	0	0
Q92673	203509_at	8.95134	1	1
Q92667	201674_s_at,201675_at,210625_s_at,210626_at	6.43832	0	0
Q92665	212603_at,212604_at	5.79566	0	0
Q9H2K0	201338_x_at,215091_s_at	8.8277	0	0
Q92630	202968_s_at,202971_s_at	5.1949	0	0
Q92628	212441_at	6.55534	0	0
Q92624	202629_at,202630_at,202631_s_at	5.17612	0	0
Q92623	213172_at,213174_at	5.55887	0	0
Q92620	209178_at	6.94151	1	0
Q92616	212139_at,216232_s_at	6.64623	0	0
Q92615	208952_s_at,208953_at,208954_s_at,214215_s_at,214216_s_at	6.20223	1	0
Q92613	204866_at	4.5249	0	0
Q92611	203279_at	6.94781	0	0
Q92609	201813_s_at,201814_at,201815_s_at	7.87274	0	0
Q96IX4	213098_at,213179_at,213903_s_at	6.1651	0	0
Q92599	208999_at,209000_s_at	6.19165	0	0
Q92576	215718_s_at,217951_s_at,217952_x_at,217953_at,217954_s_at	5.37516	0	0
Q92564	212851_at,212853_at,212855_at	5.11528	0	0
Q92563	202523_s_at,202524_s_at	7.18945	0	0
Q92561	205325_at	5.84475	0	0
Q92551	212439_at	7.8161	0	0
Q92541	212301_at,212302_at	5.73105	0	0
Q92539	202459_s_at,202460_s_at,221980_at	6.1052	0	0
Q92537	202181_at	7.76281	0	0
Q92535	202846_s_at,216593_s_at	6.93417	0	0
Q9UPM1	206112_at	4.52099	0	0
Q92526	206587_at	5.34221	0	0
Q92522	204805_s_at	7.96596	0	0
Q92521	205452_at,214151_s_at,214152_at,221511_x_at,222156_x_at	5.6551	0	0
Q92520	201889_at	4.57195	0	0
Q92519	202478_at,202479_s_at	6.66044	0	0
Q92484	213624_at	4.7968	0	0
Q92481	214451_at	4.76423	0	0
Q92478	209732_at	5.41246	0	0
Q8WZ75	220758_s_at	7.02842	0	0
Q9P0Z7	219922_s_at	5.28119	0	0
Q8WYR1	220566_at	7.29844	0	0
Q96M44	214766_s_at	4.31779	0	0
Q8WYP3	209684_at	4.89011	0	0
Q96NQ0	213115_at,213992_at	6.56588	0	0
Q8WYL5	221753_at	7.45535	0	0
Q8WYG8	217841_s_at,49077_at	7.83708	0	0
Q8WYA1	220658_s_at	5.53857	0	0
Q9BQ29	220417_s_at	6.29647	0	0
Q96KP4	217752_s_at	6.99671	1	1
Q8WY54	205938_at	6.15568	0	0
Q96PU8	212262_at,212263_at,212265_at,212636_at,214541_s_at,214543_x_at	6.01675	1	0
Q9P043	213015_at	6.63444	0	0
Q8WXY3	204455_at,207358_x_at,208633_s_at,208634_s_at,212253_x_at,212254_s_at,214894_x_at,215016_x_at,215222_x_at,216918_s_at	7.22946	0	0
Q8WXS3	218899_s_at	5.32812	0	0
Q99766	206992_s_at,213995_at	6.46386	0	0
Q9HAK1	218862_at	7.06929	0	0
Q8WXH6	215782_at,217589_at	4.83581	0	0
Q96HD8	220188_at	4.80637	0	0
Q8WXF3	217702_at	4.95229	0	0
Q8WXE0	202650_s_at,221846_s_at,222210_at,61297_at	6.37028	0	0
Q8WXD5	219539_at	5.61402	0	0
Q8WXD2	219196_at	4.11153	0	0
Q9H7U2	219635_at	6.58685	0	0
Q8WWT9	205243_at,205244_s_at	7.13665	0	0
Q9UF98	220114_s_at	7.17572	0	0
Q8WWI5	222364_at	4.85328	0	0
Q9Y4X4	206965_at,206966_s_at,208467_at,214276_at	5.63341	0	0
Q8WWF5	215461_at	6.85715	0	0
Q9UIA0	211521_s_at,219183_s_at	7.43636	0	0
Q9Y2R1	219603_s_at	4.74829	0	0
Q8WWA1	219503_s_at	5.51059	0	0
Q9UQ72	206570_s_at,215821_x_at	7.10953	0	0
Q93099	205221_at,214308_s_at	5.77637	0	0
Q9H239	219909_at	4.74366	0	0
Q8WVV5	205298_s_at,205299_s_at	5.44039	0	0
Q8WVV4	219756_s_at	5.25859	0	0
Q8WVQ1	221732_at,46323_at	7.24502	0	0
Q8WVM0	219169_s_at,219950_s_at	5.28322	0	0
Q8WVL7	219069_at	6.83331	0	0
Q8WVK2	212438_at,212440_at	7.11578	0	0
Q8WXG1	213797_at	5.00509	0	0
Q8WVH0	219775_s_at,220420_at	6.41349	0	0
Q9Y2I8	211383_s_at	7.23571	0	0
Q96HQ2	202334_s_at,202335_s_at,211763_s_at	5.82834	0	0
Q8WVD5	219104_at	5.14563	0	0
Q8WVD3	218738_s_at	6.46583	0	0
Q9H5W1	221224_s_at,221225_at	5.0157	0	0
Q9Y5Y6	202005_at,216905_s_at	7.95752	0	0
Q8WV99	203192_at	7.47101	0	0
Q8WV74	215594_at	5.50075	0	0
Q9Y303	219082_at,222009_at	6.35216	0	0
Q8WV37	222283_at	4.40264	0	0
Q8WV14	213525_at,213527_s_at,213529_at,215122_at	5.46759	0	0
Q8WUY1	218500_at	7.22586	0	0
Q8WUX9	212313_at	6.58747	0	0
Q92982	203045_at	8.13644	0	0
Q8WUU5	208503_s_at,213018_at,214718_at	5.18996	0	0
Q9H898	219877_at	7.06844	0	0
Q8WUQ7	213815_x_at,214892_x_at,215954_s_at	6.41584	0	0
Q8WUM9	201920_at	7.31185	0	0
Q99469	205743_at	7.97541	0	0
Q9UHJ6	219712_s_at,219713_at	6.113	0	0
Q8WUF8	212936_at	5.63563	0	0
Q8WUF5	218849_s_at	6.97356	0	0
Q9NQR4	218557_at	6.23571	0	0
Q8WUE5	221121_at	4.86067	0	0
Q8WUD6	221675_s_at	7.79538	0	0
Q8WUB2	204521_at	5.20516	0	0
Q8WUA8	218245_at	7.6612	0	0
Q8WUA7	209650_s_at,210144_at,33778_at	7.58957	0	0
Q8WU67	213017_at	5.27008	0	0
Q8WU58	218464_s_at	7.11986	0	0
Q8WU20	221308_at	5.37697	0	0
Q9H6P1	205091_x_at,210568_s_at,212917_x_at,212918_at,213878_at,219802_at	4.68549	0	0
Q8WTZ4	213363_at	6.97049	0	0
Q9BWN1	218714_at,45687_at	8.39671	0	0
Q8WTT2	218889_at	5.61269	0	0
Q8WTS1	213805_at,218739_at	5.4675	0	0
Q9H9X7	219361_s_at	6.67062	0	0
Q8TF74	212049_at,212050_at,212051_at	7.7509	0	0
Q9Y4H2	209184_s_at,209185_s_at	7.76355	1	0
Q8TF65	219970_at	4.39196	0	0
Q9UI12	201310_s_at,221504_s_at	7.04654	1	0
Q8TF05	201594_s_at	7.06656	0	0
Q9Y417	212513_s_at,214843_s_at,217441_at	6.5736	0	0
Q96JY6	219165_at	6.8914	0	0
Q9H2W6	219244_s_at	6.80035	0	0
Q9NW27	218827_s_at	5.93956	0	0
Q9Y5V3	209014_at	8.80669	0	0
Q8TEM1	212315_s_at,212316_at,213945_s_at,213947_s_at	6.82264	1	0
Q8TEK3	214854_at,214865_at	4.90421	0	0
Q8TEE9	204692_at,37796_at	8.36868	0	0
Q9P1F9	221038_at	4.79009	0	0
Q8TE96	211049_at	5.41016	0	0
Q8TE90	212601_at	7.31035	0	0
Q8TE77	219241_x_at,219919_s_at,51192_at	7.07308	0	0
Q8TE68	218778_x_at,218779_x_at,221655_x_at,221665_s_at,91826_at	6.16826	1	0
Q8TE67	219404_at	7.4254	0	0
Q8TE02	202790_at,219260_s_at	6.19243	0	0
Q8TDX7	212530_at	6.09455	0	0
Q8TDX6	219049_at	5.45232	0	0
Q9ULV1	218665_at	7.52837	0	0
Q9UN36	206453_s_at,214278_s_at,214279_s_at	7.02061	0	0
Q9UQK1	204284_at	6.31496	1	0
Q8TDN2	217522_at	4.53946	0	0
Q8TDM0	220588_at	6.2713	0	0
Q8TDJ6	212820_at	4.93123	0	0
Q9BQ57	219111_s_at	7.24503	0	0
Q8TDC0	213955_at	7.24228	0	0
Q8TDB8	202497_x_at,202498_s_at,216236_s_at,222088_s_at	6.70599	0	1
Q8TD16	209203_s_at,212702_s_at,213154_s_at	5.92807	0	0
Q8TCY8	214033_at	5.98759	0	0
Q8TCY5	212996_s_at	5.45512	0	0
Q8TCW1	212196_at,214077_x_at	5.52483	0	0
Q8TCU4	214220_s_at,214221_at	5.04493	0	0
Q8TCT7	210693_at,215833_s_at	5.91615	0	0
Q9UBN1	221585_at,62987_r_at	7.95114	0	0
Q8TCQ1	219574_at	4.61665	0	0
Q9H6A0	221081_s_at	7.35455	0	0
Q8TCE9	220158_at	6.27257	0	0
Q9H6L4	219096_at,219214_s_at	6.57269	0	0
Q8TCC7	221298_s_at	6.66313	0	0
Q9NSD5	207184_at	7.92231	0	0
Q9NU02	220144_s_at	4.47766	0	0
Q8TCA0	218550_s_at	6.52383	0	0
Q8TC76	221959_at	6.27599	0	0
Q9NQ56	218437_s_at	4.66281	0	0
Q8TC59	217421_at,220686_s_at	5.8622	0	0
Q8TC46	216544_at	5.27154	0	0
Q8TC26	212098_at	7.89082	0	0
Q9H9S3	219499_at	5.6755	1	0
Q9NSR4	218268_at	6.84271	0	0
Q9UFN7	218963_s_at	6.01779	0	0
Q99726	207035_at	8.21518	0	0
Q9UKF2	221446_at	7.1393	0	0
Q8TBX8	218942_at	6.82021	0	0
Q9H013	209765_at	6.55094	0	0
Q8TBR7	205527_s_at,218898_at	6.13451	0	0
Q9H8W0	218994_s_at	4.7154	0	0
Q8TBR1	212433_x_at	11.1417	0	0
Q8TBK6	221193_s_at	4.39458	0	0
Q9NR64	216391_s_at	5.5856	0	0
Q9NWB9	221086_s_at	4.57069	0	0
Q8TBG4	221008_s_at	4.84082	0	0
Q8TBE7	219569_s_at	5.5863	0	0
Q9H5V7	220086_at	5.04441	0	0
Q8TBE1	214841_at	4.1993	0	0
Q8TBE0	203051_at	6.87957	0	0
Q8TBC4	209115_at	5.36976	0	0
Q9UF94	221219_s_at	6.73433	0	0
Q9NPC8	206510_at,206511_s_at	5.50187	0	0
Q9UKJ3	212485_at,212487_at	7.59153	0	0
Q8TB96	221449_s_at	7.14089	1	0
Q9UJQ0	210721_s_at,213990_s_at	4.97366	0	0
Q8TB73	219747_at	5.92935	0	0
Q8TB72	201493_s_at,216221_s_at	7.44419	1	0
Q9Y4B4	213205_s_at	6.67743	0	0
Q8TB45	218858_at	6.5999	0	0
Q8TB40	218581_at	7.51098	0	0
Q8TB37	220176_at	4.58358	0	0
Q8TB36	221279_at	5.88916	0	0
Q9H6R1	218164_at	7.5861	0	0
Q8TAY7	220430_at	6.34425	0	0
Q8TAX7	216359_at,217059_at	4.59286	0	0
Q9UHB7	219199_at	4.99403	0	0
Q8TAW3	219849_at	6.7903	0	0
Q9BQG9	213511_s_at,216095_x_at	7.59047	0	0
Q8TAV3	220562_at	5.58771	0	0
Q8TAU3	60794_f_at	4.28742	0	0
Q8TAT6	217796_s_at	8.19302	0	0
Q8TAT5	219502_at	5.15814	0	0
Q8TAP6	219311_at,52285_f_at	4.93494	1	0
Q9ULD0	219277_s_at	6.5427	0	0
Q8TAM1	219487_at	4.13544	0	0
Q9BQQ3	215749_s_at,221735_at,222157_s_at,56919_at,65591_at	6.95366	0	0
Q9H0A6	220991_s_at	4.07859	0	0
Q8TAC9	212699_at	7.49152	0	0
Q9Y4W6	202486_at	7.50569	0	0
Q9HAS0	203830_at	4.04786	0	0
Q9NR23	220053_at	6.95162	0	0
Q8NI35	214493_s_at,214705_at	4.40417	1	0
Q99708	203344_s_at	5.76625	0	0
Q8NHQ1	219036_at	5.75417	0	0
Q8NHP6	221895_at,64883_at	6.8806	0	0
Q8NHM4	205402_x_at,215395_x_at,216470_x_at	6.09632	0	0
Q8NG66	219542_at	6.59626	0	0
Q9BW91	218375_at	6.88383	0	0
Q8NG06	215047_at	4.14767	0	0
Q8NFZ8	214267_s_at,215258_at,215259_s_at	4.90074	0	0
Q9HAH9	220574_at	6.24263	0	0
Q8NFX7	220994_s_at	4.91929	0	0
Q8NFV4	221927_s_at	6.56701	0	0
Q8NFU1	207432_at	7.16453	0	0
Q8NFJ5	203108_at	7.05332	0	0
Q8NFI4	207040_s_at	8.69848	1	0
Q9H6U4	220349_s_at,65635_at	8.25334	0	0
Q8NFH4	218622_at	5.89452	0	0
Q8NFG4	215645_at	5.23633	0	0
Q8NF37	201818_at	7.91472	1	0
Q9NQR5	220371_s_at	7.89443	0	0
Q8NEZ3	220917_s_at	5.63391	0	0
Q9UI38	220126_at	6.82165	0	0
Q8NEU8	218218_at	5.30888	0	0
Q8NES3	215270_at	5.69534	0	0
Q9BZW7	220623_s_at	4.87079	0	0
Q8NEM2	219493_at	4.13006	0	0
Q8NEK5	215766_at	6.39171	0	0
Q8NEJ9	213794_s_at,216263_s_at	5.64739	0	0
Q9UDD8	216476_at	6.95673	0	0
Q9H8S3	220063_at	6.25697	0	0
Q8NEB9	204297_at	5.69824	0	0
[truncated: 10,490 more rows]
